# Supplementary material for: A revision of Dolichogenidea (Hymenoptera, Braconidae, Microgastrinae) with the second mediotergite broadly rectangular from Area de Conservación Guanacaste, Costa Rica
Source: Zookeys. 2019 Apr 4;835:87–123. doi: 10.3897/zookeys.835.33440 (PMC6477850; doi:10.3897/zookeys.835.33440)
Supplement: XML Treatment for Dolichogenidea alejandromasisi [file zookeys.835.33440-treatment1.xml]

<!DOCTYPE tp:taxon-treatment
  PUBLIC "-//TaxonX//DTD Taxonomic Treatment Publishing DTD v0 20100105//EN" "tax-treatment-NSO.dtd">
<tp:taxon-treatment xmlns:tp="http://www.plazi.org/taxpub"><tp:treatment-meta><kwd-group><label>Taxon classification</label><kwd><named-content xmlns:xlink="http://www.w3.org/1999/xlink" content-type="kingdom">Animalia</named-content></kwd><kwd><named-content xmlns:xlink="http://www.w3.org/1999/xlink" content-type="order">Hymenoptera</named-content></kwd><kwd><named-content xmlns:xlink="http://www.w3.org/1999/xlink" content-type="family">Braconidae</named-content></kwd></kwd-group><mixed-citation publication-type="journal"><person-group><name><surname>Fernandez-Triana</surname><given-names>Jose</given-names></name><name><surname>Boudreault</surname><given-names>Caroline</given-names></name><name><surname>Dapkey</surname><given-names>Tanya</given-names></name><name><surname>Alex Smith</surname><given-names>M.</given-names></name><name><surname>Hallwachs</surname><given-names>Winnie</given-names></name><name><surname>Janzen</surname><given-names>Daniel</given-names></name></person-group><article-title>A revision of <italic><tp:taxon-name><tp:taxon-name-part taxon-name-part-type="genus" reg="Dolichogenidea">Dolichogenidea</tp:taxon-name-part></tp:taxon-name></italic> (<tp:taxon-name><tp:taxon-name-part taxon-name-part-type="order">Hymenoptera</tp:taxon-name-part></tp:taxon-name>, <tp:taxon-name><tp:taxon-name-part taxon-name-part-type="family">Braconidae</tp:taxon-name-part></tp:taxon-name>, <tp:taxon-name><tp:taxon-name-part taxon-name-part-type="subfamily">Microgastrinae</tp:taxon-name-part></tp:taxon-name>) with the second mediotergite broadly rectangular from Area de Conservación Guanacaste, Costa Rica</article-title><source>Zookeys</source><day>04</day><month>4</month><year>2019</year><volume>835</volume><fpage>87</fpage><lpage>123</lpage><pub-id pub-id-type="doi">10.3897/zookeys.835.33440</pub-id></mixed-citation></tp:treatment-meta><tp:nomenclature><tp:taxon-name>
            <tp:taxon-name-part taxon-name-part-type="genus" reg="Dolichogenidea">Dolichogenidea</tp:taxon-name-part>
            <tp:taxon-name-part taxon-name-part-type="species" reg="alejandromasisi">alejandromasisi</tp:taxon-name-part>
            <object-id xmlns:xlink="http://www.w3.org/1999/xlink" content-type="zoobank" xlink:type="simple">http://zoobank.org/AC2F139B-53D9-451A-9B4F-1C9B7875398D</object-id>
          </tp:taxon-name><tp:taxon-authority>Fernandez-Triana &amp; Boudreault</tp:taxon-authority><tp:taxon-status xmlns:xlink="http://www.w3.org/1999/xlink" xlink:type="simple">sp. n.</tp:taxon-status><xref ref-type="fig" rid="F1">Figs 1A–E</xref><xref ref-type="fig" rid="F10">; 10A, B</xref></tp:nomenclature><tp:treatment-sec sec-type="Holotype" id="SECID0ET1AG"><title>Holotype.</title><p>Female, Costa Rica, <named-content xmlns:xlink="http://www.w3.org/1999/xlink" content-type="dwc:institutional_code" xlink:type="simple">CNC</named-content>.</p></tp:treatment-sec><tp:treatment-sec sec-type="Holotype voucher code" id="SECID0EB2AG"><title>Holotype voucher code.</title><p>DHJPAR0035291.</p></tp:treatment-sec><tp:treatment-sec sec-type="Holotype locality" id="SECID0EG2AG"><title>Holotype locality.</title><p>Rio Blanco Abajo, 500 m, <named-content xmlns:xlink="http://www.w3.org/1999/xlink" content-type="dwc:verbatimCoordinates" xlink:type="simple"><named-content content-type="geo-json" specific-use="{&#34;type&#34;:&#34;Point&#34;,&#34;coordinates&#34;:[-85.372540,10.900370]}" id="NCID0EP2AG" xlink:type="simple">10.90037N, -85.37254W</named-content></named-content>, Sector San Cristobal, <abbrev xmlns:xlink="http://www.w3.org/1999/xlink" xlink:title="Area de Conservación Guanacaste" id="ABBRID0EU2AG" xlink:type="simple">ACG</abbrev>, Alajuela province, Costa Rica.</p></tp:treatment-sec><tp:treatment-sec sec-type="Holotype verbatim labels" id="SECID0EY2AG"><title>Holotype verbatim labels.</title><p>COSTA RICA: Alajuela, <abbrev xmlns:xlink="http://www.w3.org/1999/xlink" xlink:title="Area de Conservación Guanacaste" id="ABBRID0E52AG" xlink:type="simple">ACG</abbrev>, / Sector San Cristobal, / Rio Blanco Abajo, 500 m, / <named-content xmlns:xlink="http://www.w3.org/1999/xlink" content-type="dwc:verbatimCoordinates" xlink:type="simple"><named-content content-type="geo-json" specific-use="{&#34;type&#34;:&#34;Point&#34;,&#34;coordinates&#34;:[-85.372540,10.900370]}" id="NCID0EF3AG" xlink:type="simple">10.90037N, -85.37254W</named-content></named-content>, / 03/22/2009 / DHJPAR0035291.</p><fig id="F1" position="float" orientation="portrait"><label>Figure 1.</label><caption><p><bold>A–E</bold><italic><tp:taxon-name><tp:taxon-name-part taxon-name-part-type="genus" reg="Dolichogenidea">Dolichogenidea</tp:taxon-name-part><tp:taxon-name-part taxon-name-part-type="species" reg="alejandromasisi">alejandromasisi</tp:taxon-name-part></tp:taxon-name></italic> sp. n., holotype. <bold>A</bold> habitus, lateral <bold>B</bold> wings <bold>C</bold> head, frontal <bold>D</bold> head and mesosoma, dorsal <bold>E</bold> metasoma, dorsal.</p></caption><graphic xmlns:xlink="http://www.w3.org/1999/xlink" xlink:href="zookeys-835-087-g001.jpg" position="float" orientation="portrait" xlink:type="simple" id="oo_290917.jpg"/></fig></tp:treatment-sec><tp:treatment-sec sec-type="Paratypes" id="SECID0EO4AG"><title>Paratypes.</title><p>Ten female and five male specimens mounted on individual points (<named-content xmlns:xlink="http://www.w3.org/1999/xlink" content-type="dwc:institutional_code" xlink:type="simple">CNC</named-content>). The pins where two of the female specimens are mounted also have a gel capsule each, with a few additional (unmounted) specimens. All paratypes either from the same holotype locality or the following three localities, all in <abbrev xmlns:xlink="http://www.w3.org/1999/xlink" xlink:title="Area de Conservación Guanacaste" id="ABBRID0E34AG" xlink:type="simple">ACG</abbrev>: 1) Leonel, 510m, <named-content xmlns:xlink="http://www.w3.org/1999/xlink" content-type="dwc:verbatimCoordinates" xlink:type="simple"><named-content content-type="geo-json" specific-use="{&#34;type&#34;:&#34;Point&#34;,&#34;coordinates&#34;:[-85.401950,10.996370]}" id="NCID0ED5AG" xlink:type="simple">10.99637N, -85.40195W</named-content></named-content>, Sector Pitilla, Guanacaste province; 2) Casa Roberto, 520m, <named-content xmlns:xlink="http://www.w3.org/1999/xlink" content-type="dwc:verbatimCoordinates" xlink:type="simple"><named-content content-type="geo-json" specific-use="{&#34;type&#34;:&#34;Point&#34;,&#34;coordinates&#34;:[-85.420940,11.010950]}" id="NCID0EL5AG" xlink:type="simple">11.01095N, -85.42094W</named-content></named-content>, Sector Pitilla, Guanacaste province; 3) Sendero Perdido, 620m, <named-content xmlns:xlink="http://www.w3.org/1999/xlink" content-type="dwc:verbatimCoordinates" xlink:type="simple"><named-content content-type="geo-json" specific-use="{&#34;type&#34;:&#34;Point&#34;,&#34;coordinates&#34;:[-85.386070,10.879400]}" id="NCID0ET5AG" xlink:type="simple">10.8794N, -85.38607W</named-content></named-content>, Sendero San Cristobal, Alajuela Province. Paratype voucher codes: DHJPAR0049092, DHJPAR0049097, DHJPAR0054587, 09–SRNP–72860, 12–SRNP–30564, 12–SRNP–30565.</p></tp:treatment-sec><tp:treatment-sec sec-type="diagnosis" id="SECID0EY5AG"><title>Diagnosis.</title><p><italic><tp:taxon-name><tp:taxon-name-part taxon-name-part-type="genus" reg="Dolichogenidea">Dolichogenidea</tp:taxon-name-part><tp:taxon-name-part taxon-name-part-type="species" reg="alejandromasisi">alejandromasisi</tp:taxon-name-part></tp:taxon-name></italic> can be recognized by its black to brown metafemur, comparatively narrower T1 (usually T1 L medially 2.0–3.0 × T1 posterior W), more quadrate T2 (T2 posterior W 1.30–1.90 × T2 L medially) and host being <tp:taxon-name><tp:taxon-name-part taxon-name-part-type="family">Depressariidae</tp:taxon-name-part></tp:taxon-name>. <italic><tp:taxon-name><tp:taxon-name-part taxon-name-part-type="genus" reg="Dolichogenidea">D.</tp:taxon-name-part><tp:taxon-name-part taxon-name-part-type="species" reg="rogerblancoi">rogerblancoi</tp:taxon-name-part></tp:taxon-name></italic> shares those features and is very similar morphologically, but it differs from <italic><tp:taxon-name><tp:taxon-name-part taxon-name-part-type="genus" reg="Dolichogenidea"/><tp:taxon-name-part taxon-name-part-type="species" reg="alejandromasisi">alejandromasisi</tp:taxon-name-part></tp:taxon-name></italic> by having shorter F1 L, relatively less quadrate T2 (T2 posterior W 1.6–2.1 × T2 L medially) and relatively broader pterostigma. The two species parasitize different hosts (although in the same genus <italic><tp:taxon-name><tp:taxon-name-part taxon-name-part-type="genus" reg="Antaeotricha">Antaeotricha</tp:taxon-name-part></tp:taxon-name></italic>), but <italic><tp:taxon-name><tp:taxon-name-part taxon-name-part-type="genus" reg="Dolichogenidea"/><tp:taxon-name-part taxon-name-part-type="species" reg="alejandromasisi">alejandromasisi</tp:taxon-name-part></tp:taxon-name></italic> tends to be found at higher altitudes.</p></tp:treatment-sec><tp:treatment-sec sec-type="description" id="SECID0EUABG"><title>Description.</title><p>Body color: head and mesosoma black, metasoma black to dark brown; palpi, metatibial spines, tegula and most of humeral complex white-yellow; legs mostly orange-yellow, except for mesofemur (with small dark brown spots), metafemur (mostly brown), and apical 0.1–0.2 of metatibia and metatarsus brown; wing venation mostly white or transparent, except for fore wing veins R1, r, 2RS and 2M which are brown, pterostigma mostly brown but with small light spot at base. Anteromesoscutum mostly with setae and sculptured with punctures that do not fuse with each other; scutoscutellar sulcus relatively wide and with relatively deep crenulae; scutellar disc smooth and unsculptured, with isolated setae; propodeum mostly setose and with scattered punctures; propodeum areola partially defined on posterior half by longitudinal carinae, transverse carinae partially defined; T1 mostly smooth, with shallow and sparse punctures along lateral margins; T2+ smooth. Body Length: 3.66 (2.53–5.02). Fore wing L: 3.44 (2.55–3.80). Ovipositor sheaths L: 2.66 (1.98–2.90). F1 L: 0.26 (0.19–0.26). F2 L: 0.26 (0.19–0.27). F2 W: 0.07 (0.05–0.07). F3 L: 0.25 (0.19–0.27). F14 L: 0.11 (0.08–0.12). F14 W: 0.06 (0.04–0.06). F15 L: 0.10 (0.08–0.12). F16 L: 0.12 (0.10–0.14). Head height: 0.59 (0.48–0.60). Head width: 0.75 (0.62–0.80). Eye height: 0.39 (0.32–0.41). Malar distance: 0.11 (0.08–0.12). Mandible W: 0.12 (0.07–0.12). Ocular ocellar line: 0.13 (0.12–0.14). Posterior ocellar line: 0.13 (0.11–0.14). Lateral ocellar line: 0.08 (0.05–0.08). Scutellar disc L: 0.33 (0.26–0.35). Scutellar disc W at anterior margin: 0.32 (0.22–0.32). T1 L: 0.53 (0.38–0.58). T1 W at anterior margin: 0.33 (0.20–0.32). T1 W at posterior margin: 0.26 (0.20–0.28). T1 maximum width: 0.29 (0.22–0.33). T2 L: 0.20 (0.13–0.25). T2 W at anterior margin: 0.23 (0.18–0.25). T2 W at posterior margin: 0.28 (0.23–0.33). Metafemur L: 0.94 (0.68–0.94). Metafemur W: 0.28 (0.17–0.29). Metatibia L: 1.19 (0.84–1.30). Metatibial inner spur L: 0.32 (0.22–0.36). Metatibial outer spur L: 0.21 (0.12–0.23). Metatarsus first segment L: 0.67 (0.45–0.74). Pterostigma L: 0.70 (0.52–0.72). Pterostigma W: 0.21 (0.18–0.21). Fore wing vein R1 L: 0.83 (0.69–0.94). Fore wing vein r L: 0.26 (0.17–0.28). Fore wing vein 2RS L: 0.21 (0.14–0.21).</p></tp:treatment-sec><tp:treatment-sec sec-type="biology" id="SECID0EZABG"><title>Biology.</title><p>Reared from <italic><tp:taxon-name><tp:taxon-name-part taxon-name-part-type="genus" reg="Antaeotricha">Antaeotricha</tp:taxon-name-part><tp:taxon-name-part taxon-name-part-type="species" reg="renselariana">renselariana</tp:taxon-name-part></tp:taxon-name></italic> (Stoll, [1781]) (<tp:taxon-name><tp:taxon-name-part taxon-name-part-type="family">Depressariidae</tp:taxon-name-part></tp:taxon-name>). This is the only species of <italic><tp:taxon-name><tp:taxon-name-part taxon-name-part-type="genus" reg="Dolichogenidea">Dolichogenidea</tp:taxon-name-part></tp:taxon-name></italic> parasitizing that species of caterpillar in <abbrev xmlns:xlink="http://www.w3.org/1999/xlink" xlink:title="Area de Conservación Guanacaste" id="ABBRID0EWBBG" xlink:type="simple">ACG</abbrev>, with 87 records out of 1,132 rearings.</p></tp:treatment-sec><tp:treatment-sec sec-type="distribution" id="SECID0E1BBG"><title>Distribution.</title><p>Costa Rica, <abbrev xmlns:xlink="http://www.w3.org/1999/xlink" xlink:title="Area de Conservación Guanacaste" id="ABBRID0EACBG" xlink:type="simple">ACG</abbrev>, Sectores San Cristobal &amp; Pitilla, 500–620 m. Rain forest ecosystem.</p></tp:treatment-sec><tp:treatment-sec sec-type="Molecular data" id="SECID0EECBG"><title>Molecular data.</title><p>This species is represented in <abbrev xmlns:xlink="http://www.w3.org/1999/xlink" xlink:title="Barcode of Life Data System" id="ABBRID0EKCBG" xlink:type="simple">BOLD</abbrev> by 78 sequences, which belong to <abbrev xmlns:xlink="http://www.w3.org/1999/xlink" xlink:title="Barcode Index Number" id="ABBRID0EOCBG" xlink:type="simple">BIN</abbrev><ext-link xmlns:xlink="http://www.w3.org/1999/xlink" xlink:type="simple" ext-link-type="uri" xlink:href="http://boldsystems.org/index.php/Public_BarcodeCluster?clusteruri=BOLD:ABX6174">BOLD:ABX6174</ext-link>.</p></tp:treatment-sec><tp:treatment-sec sec-type="etymology" id="SECID0EXCBG"><title>Etymology.</title><p><italic><tp:taxon-name><tp:taxon-name-part taxon-name-part-type="genus" reg="Dolichogenidea">Dolichogenidea</tp:taxon-name-part><tp:taxon-name-part taxon-name-part-type="species" reg="alejandromasisi">alejandromasisi</tp:taxon-name-part></tp:taxon-name></italic> is dedicated to Alejandro Masis Cuevillas, Director of Area de Conservación Guanacaste, in recognition of his decades of protection and biodevelopment of the forests occupied by this wasp.</p></tp:treatment-sec><tp:treatment-sec><!--Section generated to contain objects referenced in tp:taxon-treatment.--><fig id="F10" position="float" orientation="portrait"><label>Figure 10.</label><caption><p><bold>A, B</bold> Cocoons of <italic><tp:taxon-name><tp:taxon-name-part taxon-name-part-type="genus" reg="Dolichogenidea">Dolichogenidea</tp:taxon-name-part><tp:taxon-name-part taxon-name-part-type="species" reg="alejandromasisi">alejandromasisi</tp:taxon-name-part></tp:taxon-name></italic> sp. n.</p></caption><graphic xmlns:xlink="http://www.w3.org/1999/xlink" xlink:href="zookeys-835-087-g010.jpg" position="float" orientation="portrait" xlink:type="simple" id="oo_290926.jpg"/></fig></tp:treatment-sec></tp:taxon-treatment>
