# Supplementary material for: A revision of Dolichogenidea (Hymenoptera, Braconidae, Microgastrinae) with the second mediotergite broadly rectangular from Area de Conservación Guanacaste, Costa Rica
Source: Zookeys. 2019 Apr 4;835:87–123. doi: 10.3897/zookeys.835.33440 (PMC6477850; doi:10.3897/zookeys.835.33440)
Supplement: XML Treatment for Dolichogenidea angelagonzalezae [file zookeys.835.33440-treatment2.xml]

<!DOCTYPE tp:taxon-treatment
  PUBLIC "-//TaxonX//DTD Taxonomic Treatment Publishing DTD v0 20100105//EN" "tax-treatment-NSO.dtd">
<tp:taxon-treatment xmlns:tp="http://www.plazi.org/taxpub"><tp:treatment-meta><kwd-group><label>Taxon classification</label><kwd><named-content xmlns:xlink="http://www.w3.org/1999/xlink" content-type="kingdom">Animalia</named-content></kwd><kwd><named-content xmlns:xlink="http://www.w3.org/1999/xlink" content-type="order">Hymenoptera</named-content></kwd><kwd><named-content xmlns:xlink="http://www.w3.org/1999/xlink" content-type="family">Braconidae</named-content></kwd></kwd-group><mixed-citation publication-type="journal"><person-group><name><surname>Fernandez-Triana</surname><given-names>Jose</given-names></name><name><surname>Boudreault</surname><given-names>Caroline</given-names></name><name><surname>Dapkey</surname><given-names>Tanya</given-names></name><name><surname>Alex Smith</surname><given-names>M.</given-names></name><name><surname>Hallwachs</surname><given-names>Winnie</given-names></name><name><surname>Janzen</surname><given-names>Daniel</given-names></name></person-group><article-title>A revision of <italic><tp:taxon-name><tp:taxon-name-part taxon-name-part-type="genus" reg="Dolichogenidea">Dolichogenidea</tp:taxon-name-part></tp:taxon-name></italic> (<tp:taxon-name><tp:taxon-name-part taxon-name-part-type="order">Hymenoptera</tp:taxon-name-part></tp:taxon-name>, <tp:taxon-name><tp:taxon-name-part taxon-name-part-type="family">Braconidae</tp:taxon-name-part></tp:taxon-name>, <tp:taxon-name><tp:taxon-name-part taxon-name-part-type="subfamily">Microgastrinae</tp:taxon-name-part></tp:taxon-name>) with the second mediotergite broadly rectangular from Area de Conservación Guanacaste, Costa Rica</article-title><source>Zookeys</source><day>04</day><month>4</month><year>2019</year><volume>835</volume><fpage>87</fpage><lpage>123</lpage><pub-id pub-id-type="doi">10.3897/zookeys.835.33440</pub-id></mixed-citation></tp:treatment-meta><tp:nomenclature><tp:taxon-name>
            <tp:taxon-name-part taxon-name-part-type="genus" reg="Dolichogenidea">Dolichogenidea</tp:taxon-name-part>
            <tp:taxon-name-part taxon-name-part-type="species" reg="angelagonzalezae">angelagonzalezae</tp:taxon-name-part>
            <object-id xmlns:xlink="http://www.w3.org/1999/xlink" content-type="zoobank" xlink:type="simple">http://zoobank.org/915CF4E8-CA85-49EB-831B-7EEA50FED9A0</object-id>
          </tp:taxon-name><tp:taxon-authority>Fernandez-Triana &amp; Boudreault</tp:taxon-authority><tp:taxon-status xmlns:xlink="http://www.w3.org/1999/xlink" xlink:type="simple">sp. n.</tp:taxon-status><xref ref-type="fig" rid="F2">Figs 2A–E</xref><xref ref-type="fig" rid="F11">; 11A, B</xref></tp:nomenclature><tp:treatment-sec sec-type="Holotype" id="SECID0EZEBG"><title>Holotype.</title><p>Female, Costa Rica, <named-content xmlns:xlink="http://www.w3.org/1999/xlink" content-type="dwc:institutional_code" xlink:type="simple">CNC</named-content>.</p></tp:treatment-sec><tp:treatment-sec sec-type="Holotype voucher code" id="SECID0EHFBG"><title>Holotype voucher code.</title><p>DHJPAR0020711.</p></tp:treatment-sec><tp:treatment-sec sec-type="Holotype locality" id="SECID0EMFBG"><title>Holotype locality.</title><p>Vado Rio Francia, 400 m, 10.90093 –85.28915, Sector Rincon Rain Forest, <abbrev xmlns:xlink="http://www.w3.org/1999/xlink" xlink:title="Area de Conservación Guanacaste" id="ABBRID0ESFBG" xlink:type="simple">ACG</abbrev>, Alajuela province, Costa Rica.</p></tp:treatment-sec><tp:treatment-sec sec-type="Holotype verbatim labels" id="SECID0EWFBG"><title>Holotype verbatim labels.</title><p>COSTA RICA: Alajuela, <abbrev xmlns:xlink="http://www.w3.org/1999/xlink" xlink:title="Area de Conservación Guanacaste" id="ABBRID0E3FBG" xlink:type="simple">ACG</abbrev>, / Sector Rincon Rain Forest, / Vado Rio Francia, 400 m, / <named-content xmlns:xlink="http://www.w3.org/1999/xlink" content-type="dwc:verbatimCoordinates" xlink:type="simple"><named-content content-type="geo-json" specific-use="{&#34;type&#34;:&#34;Point&#34;,&#34;coordinates&#34;:[-85.289150,10.900930]}" id="NCID0EDGBG" xlink:type="simple">10.90093N, -85.28915W</named-content></named-content>, / 08/22/2007 / DHJPAR0020711.</p></tp:treatment-sec><tp:treatment-sec sec-type="Paratype" id="SECID0EIGBG"><title>Paratype.</title><p>One specimen of sex undetermined, from the same locality as holotype (<named-content xmlns:xlink="http://www.w3.org/1999/xlink" content-type="dwc:institutional_code" xlink:type="simple">CNC</named-content>). The metasoma (except for T1) and tips of antennae are missing and thus is not possible to establish the sex of the specimen. Voucher code: DHJPAR0020708.</p></tp:treatment-sec><tp:treatment-sec sec-type="diagnosis" id="SECID0EWGBG"><title>Diagnosis.</title><p><italic><tp:taxon-name><tp:taxon-name-part taxon-name-part-type="genus" reg="Dolichogenidea">Dolichogenidea</tp:taxon-name-part><tp:taxon-name-part taxon-name-part-type="species" reg="angelagonzalezae">angelagonzalezae</tp:taxon-name-part></tp:taxon-name></italic> can be recognized by its black to brown metafemur, comparatively broader T1 (T1 L medially 1.5 × T1 posterior W), less quadrate T2 (T2 posterior W 2.3 × T2 L medially) and host being <tp:taxon-name><tp:taxon-name-part taxon-name-part-type="family">Choreutidae</tp:taxon-name-part></tp:taxon-name>.</p><fig id="F2" position="float" orientation="portrait"><label>Figure 2.</label><caption><p><bold>A–E</bold><italic><tp:taxon-name><tp:taxon-name-part taxon-name-part-type="genus" reg="Dolichogenidea">Dolichogenidea</tp:taxon-name-part><tp:taxon-name-part taxon-name-part-type="species" reg="angelagonzalezae">angelagonzalezae</tp:taxon-name-part></tp:taxon-name></italic> sp. n., holotype. <bold>A</bold> habitus, lateral <bold>B</bold> head, frontal <bold>C</bold> wings <bold>D</bold> metasoma, dorsal <bold>E</bold> head and mesosoma, dorsal.</p></caption><graphic xmlns:xlink="http://www.w3.org/1999/xlink" xlink:href="zookeys-835-087-g002.jpg" position="float" orientation="portrait" xlink:type="simple" id="oo_290918.jpg"/></fig></tp:treatment-sec><tp:treatment-sec sec-type="description" id="SECID0EQIBG"><title>Description.</title><p>Body color: head and mesosoma black, metasoma black to dark brown; palpi, metatibial spines, tegula and most of humeral complex white-yellow; legs mostly orange-yellow, except for mesofemur (with small dark brown spots), metafemur (mostly brown), and apical 0.1–0.2 of metatibia and metatarsus brown; wing venation mostly white or transparent, except for fore wing veins R1, r, 2RS and 2M which are brown, pterostigma mostly brown but with small light spot at base. Anteromesoscutum mostly with setae and sculptured with punctures that do not fuse with each other; scutoscutellar sulcus relatively wide and with relatively deep crenulae; scutellar disc smooth and unsculptured, with isolated setae; propodeum mostly setose and with scattered punctures; propodeum areola partially defined on posterior half by longitudinal carinae, transverse carinae partially defined; T1 mostly smooth, with shallow and sparse punctures along lateral margins; T2+ smooth. Body Length: 3.72. Fore wing L: 3.88. Ovipositor sheaths L: 3.12. F1 L: 0.31. F2 L: 0.31. F2 W: 0.08. F3 L: 0.29. F14 L: 0.17. F14 W: 0.07. F15 L: 0.12. F16 L: 0.14. Head height: 0.61. Head width: 0.82. Eye height: 0.42. Malar distance: 0.11. Mandible W: 0.10. Ocular ocellar line: 0.14. Posterior ocellar line: 0.12. Lateral ocellar line: 0.08. Scutellar disc L: 0.39. Scutellar disc W at anterior margin: 0.32. T1 L: 0.50. T1 W at anterior margin: 0.33. T1 W at posterior margin: 0.32. T1 maximum width: 0.34. T2 L: 0.19. T2 W at anterior margin: 0.37. T2 W at posterior margin: 0.45. Metafemur L: 1.07. Metafemur W: 0.32. Metatibia L: 1.35. Metatibial inner spur L: 0.36. Metatibial outer spur L: 0.23. Metatarsus first segment L: 0.78. Pterostigma L: 0.74. Pterostigma W: 0.22. Fore wing vein R1 L: 0.91. Fore wing vein r L: 0.28. Fore wing vein 2RS L: 0.24.</p></tp:treatment-sec><tp:treatment-sec sec-type="biology" id="SECID0EVIBG"><title>Biology.</title><p>Reared from <italic><tp:taxon-name><tp:taxon-name-part taxon-name-part-type="genus" reg="Brenthia">Brenthia</tp:taxon-name-part></tp:taxon-name></italic> Janzen12 (<tp:taxon-name><tp:taxon-name-part taxon-name-part-type="family">Choreutidae</tp:taxon-name-part></tp:taxon-name>). This is the only <tp:taxon-name><tp:taxon-name-part taxon-name-part-type="subfamily">Microgastrinae</tp:taxon-name-part></tp:taxon-name> known to parasitize that species of caterpillar in <abbrev xmlns:xlink="http://www.w3.org/1999/xlink" xlink:title="Area de Conservación Guanacaste" id="ABBRID0EMJBG" xlink:type="simple">ACG</abbrev>, with three records out of four rearings, probably representing two sets of sibling caterpillars.</p></tp:treatment-sec><tp:treatment-sec sec-type="distribution" id="SECID0EQJBG"><title>Distribution.</title><p>Costa Rica, <abbrev xmlns:xlink="http://www.w3.org/1999/xlink" xlink:title="Area de Conservación Guanacaste" id="ABBRID0EWJBG" xlink:type="simple">ACG</abbrev>, Sector Rincon Rain Forest, 400–460 m. Rain forest ecosystem.</p></tp:treatment-sec><tp:treatment-sec sec-type="Molecular data" id="SECID0E1JBG"><title>Molecular data.</title><p>This species is represented in <abbrev xmlns:xlink="http://www.w3.org/1999/xlink" xlink:title="Barcode of Life Data System" id="ABBRID0EAKBG" xlink:type="simple">BOLD</abbrev> by three sequences (two full barcodes and one sequence 421 bp), which belong to <abbrev xmlns:xlink="http://www.w3.org/1999/xlink" xlink:title="Barcode Index Number" id="ABBRID0EEKBG" xlink:type="simple">BIN</abbrev><ext-link xmlns:xlink="http://www.w3.org/1999/xlink" xlink:type="simple" ext-link-type="uri" xlink:href="http://boldsystems.org/index.php/Public_BarcodeCluster?clusteruri=BOLD:AAL2298">BOLD:AAL2298</ext-link>.</p></tp:treatment-sec><tp:treatment-sec sec-type="etymology" id="SECID0ENKBG"><title>Etymology.</title><p><italic><tp:taxon-name><tp:taxon-name-part taxon-name-part-type="genus" reg="Dolichogenidea">Dolichogenidea</tp:taxon-name-part><tp:taxon-name-part taxon-name-part-type="species" reg="angelagonzalezae">angelagonzalezae</tp:taxon-name-part></tp:taxon-name></italic> is dedicated to Angela Gonzalez Grau of Santo Domingo de Heredia, Costa Rica, in recognition of her dedication to supporting BioAlfa to render Costa Rica bioliterate, constructing CONAGEBIO (Comisión Nacional de Gestión de la Biodiversidad) as a biodiversity biodevelopment-friendly government agency, and for presenting Costa Rica’s Biodiversity Clearing House to COP14 in October 2018.</p></tp:treatment-sec><tp:treatment-sec><!--Section generated to contain objects referenced in tp:taxon-treatment.--><fig id="F11" position="float" orientation="portrait"><label>Figure 11.</label><caption><p><bold>A, B</bold> Cocoons of <italic><tp:taxon-name><tp:taxon-name-part taxon-name-part-type="genus" reg="Dolichogenidea">Dolichogenidea</tp:taxon-name-part><tp:taxon-name-part taxon-name-part-type="species" reg="angelagonzalezae">angelagonzalezae</tp:taxon-name-part></tp:taxon-name></italic> sp. n.</p></caption><graphic xmlns:xlink="http://www.w3.org/1999/xlink" xlink:href="zookeys-835-087-g011.jpg" position="float" orientation="portrait" xlink:type="simple" id="oo_290927.jpg"/></fig></tp:treatment-sec></tp:taxon-treatment>
