# Supplementary material for: A revision of Dolichogenidea (Hymenoptera, Braconidae, Microgastrinae) with the second mediotergite broadly rectangular from Area de Conservación Guanacaste, Costa Rica
Source: Zookeys. 2019 Apr 4;835:87–123. doi: 10.3897/zookeys.835.33440 (PMC6477850; doi:10.3897/zookeys.835.33440)
Supplement: XML Treatment for Dolichogenidea carlosmanuelrodriguezi [file zookeys.835.33440-treatment3.xml]

<!DOCTYPE tp:taxon-treatment
  PUBLIC "-//TaxonX//DTD Taxonomic Treatment Publishing DTD v0 20100105//EN" "tax-treatment-NSO.dtd">
<tp:taxon-treatment xmlns:tp="http://www.plazi.org/taxpub"><tp:treatment-meta><kwd-group><label>Taxon classification</label><kwd><named-content xmlns:xlink="http://www.w3.org/1999/xlink" content-type="kingdom">Animalia</named-content></kwd><kwd><named-content xmlns:xlink="http://www.w3.org/1999/xlink" content-type="order">Hymenoptera</named-content></kwd><kwd><named-content xmlns:xlink="http://www.w3.org/1999/xlink" content-type="family">Braconidae</named-content></kwd></kwd-group><mixed-citation publication-type="journal"><person-group><name><surname>Fernandez-Triana</surname><given-names>Jose</given-names></name><name><surname>Boudreault</surname><given-names>Caroline</given-names></name><name><surname>Dapkey</surname><given-names>Tanya</given-names></name><name><surname>Alex Smith</surname><given-names>M.</given-names></name><name><surname>Hallwachs</surname><given-names>Winnie</given-names></name><name><surname>Janzen</surname><given-names>Daniel</given-names></name></person-group><article-title>A revision of <italic><tp:taxon-name><tp:taxon-name-part taxon-name-part-type="genus" reg="Dolichogenidea">Dolichogenidea</tp:taxon-name-part></tp:taxon-name></italic> (<tp:taxon-name><tp:taxon-name-part taxon-name-part-type="order">Hymenoptera</tp:taxon-name-part></tp:taxon-name>, <tp:taxon-name><tp:taxon-name-part taxon-name-part-type="family">Braconidae</tp:taxon-name-part></tp:taxon-name>, <tp:taxon-name><tp:taxon-name-part taxon-name-part-type="subfamily">Microgastrinae</tp:taxon-name-part></tp:taxon-name>) with the second mediotergite broadly rectangular from Area de Conservación Guanacaste, Costa Rica</article-title><source>Zookeys</source><day>04</day><month>4</month><year>2019</year><volume>835</volume><fpage>87</fpage><lpage>123</lpage><pub-id pub-id-type="doi">10.3897/zookeys.835.33440</pub-id></mixed-citation></tp:treatment-meta><tp:nomenclature><tp:taxon-name>
            <tp:taxon-name-part taxon-name-part-type="genus" reg="Dolichogenidea">Dolichogenidea</tp:taxon-name-part>
            <tp:taxon-name-part taxon-name-part-type="species" reg="carlosmanuelrodriguezi">carlosmanuelrodriguezi</tp:taxon-name-part>
            <object-id xmlns:xlink="http://www.w3.org/1999/xlink" content-type="zoobank" xlink:type="simple">http://zoobank.org/F69A1114-3975-46E4-8E14-5EF2B515CEF6</object-id>
          </tp:taxon-name><tp:taxon-authority>Fernandez-Triana &amp; Boudreault</tp:taxon-authority><tp:taxon-status xmlns:xlink="http://www.w3.org/1999/xlink" xlink:type="simple">sp. n.</tp:taxon-status><xref ref-type="fig" rid="F3">Figs 3A–E</xref><xref ref-type="fig" rid="F12">; 12A, B</xref></tp:nomenclature><tp:treatment-sec sec-type="Holotype" id="SECID0EPMBG"><title>Holotype.</title><p>Female, Costa Rica, <named-content xmlns:xlink="http://www.w3.org/1999/xlink" content-type="dwc:institutional_code" xlink:type="simple">CNC</named-content>.</p></tp:treatment-sec><tp:treatment-sec sec-type="Holotype voucher code" id="SECID0E4MBG"><title>Holotype voucher code.</title><p>DHJPAR0039047.</p></tp:treatment-sec><tp:treatment-sec sec-type="Holotype locality" id="SECID0ECNBG"><title>Holotype locality.</title><p>Sendero Rally, 821 m, <named-content xmlns:xlink="http://www.w3.org/1999/xlink" content-type="dwc:verbatimCoordinates" xlink:type="simple"><named-content content-type="geo-json" specific-use="{&#34;type&#34;:&#34;Point&#34;,&#34;coordinates&#34;:[-85.287380,10.759930]}" id="NCID0ELNBG" xlink:type="simple">10.75993 -85.28738</named-content></named-content>, Sector Santa Maria, <abbrev xmlns:xlink="http://www.w3.org/1999/xlink" xlink:title="Area de Conservación Guanacaste" id="ABBRID0EPNBG" xlink:type="simple">ACG</abbrev>, Guanacaste province, Costa Rica.</p></tp:treatment-sec><tp:treatment-sec sec-type="Holotype verbatim labels" id="SECID0ETNBG"><title>Holotype verbatim labels.</title><p>COSTA RICA: Guanacaste, / <abbrev xmlns:xlink="http://www.w3.org/1999/xlink" xlink:title="Area de Conservación Guanacaste" id="ABBRID0EZNBG" xlink:type="simple">ACG</abbrev>, Sector Santa Maria, / Sendero Rally, 821 m, / <named-content xmlns:xlink="http://www.w3.org/1999/xlink" content-type="dwc:verbatimCoordinates" xlink:type="simple"><named-content content-type="geo-json" specific-use="{&#34;type&#34;:&#34;Point&#34;,&#34;coordinates&#34;:[-85.287380,10.759930]}" id="NCID0EAOBG" xlink:type="simple">10.75993N, -85.28738W</named-content></named-content>, / 03/07/2010 / DHJPAR0039047.</p><fig id="F3" position="float" orientation="portrait"><label>Figure 3.</label><caption><p><bold>A–E</bold><italic><tp:taxon-name><tp:taxon-name-part taxon-name-part-type="genus" reg="Dolichogenidea">Dolichogenidea</tp:taxon-name-part><tp:taxon-name-part taxon-name-part-type="species" reg="carlosmanuelrodriguezi">carlosmanuelrodriguezi</tp:taxon-name-part></tp:taxon-name></italic> sp. n., holotype. <bold>A</bold> habitus, lateral <bold>B</bold> metasoma, dorsal <bold>C</bold> wings <bold>D</bold> head and mesosoma, dorsal <bold>E</bold> details of scutellar complex, propodeum and T1–T3.</p></caption><graphic xmlns:xlink="http://www.w3.org/1999/xlink" xlink:href="zookeys-835-087-g003.jpg" position="float" orientation="portrait" xlink:type="simple" id="oo_290919.jpg"/></fig></tp:treatment-sec><tp:treatment-sec sec-type="diagnosis" id="SECID0EJPBG"><title>Diagnosis.</title><p><italic><tp:taxon-name><tp:taxon-name-part taxon-name-part-type="genus" reg="Dolichogenidea">Dolichogenidea</tp:taxon-name-part><tp:taxon-name-part taxon-name-part-type="species" reg="carlosmanuelrodriguezi">carlosmanuelrodriguezi</tp:taxon-name-part></tp:taxon-name></italic> can be recognized by its legs almost entirely orange-yellow (except for small, dark spot on posterior 0.1–0.2 of metafemur). It is very similar to <italic><tp:taxon-name><tp:taxon-name-part taxon-name-part-type="genus" reg="Dolichogenidea">D.</tp:taxon-name-part><tp:taxon-name-part taxon-name-part-type="species" reg="josealfredohernandezi">josealfredohernandezi</tp:taxon-name-part></tp:taxon-name></italic>, but the later species is slightly larger and with a slightly more quadrate T2 (although the variation of those characters is very small, to the point that both species are almost indistinguishable morphologically). However, they parasitize different host species, in different genera, and they also differ in a total of 21 DNA barcode diagnostic characters. Additionally, the two species have been found at different altitudes.</p></tp:treatment-sec><tp:treatment-sec sec-type="description" id="SECID0EFQBG"><title>Description.</title><p>Body color: head and mesosoma black, metasoma black to dark brown; palpi, metatibial spines, tegula and most of humeral complex white-yellow; legs mostly orange-yellow, except for small, dark spot on posterior 0.1–0.2 of metafemur, and apical 0.1–0.2 of metatibia and metatarsus brown; wing venation mostly white or transparent, except for fore wing veins R1, r, 2RS and 2M which are brown, pterostigma mostly brown but with small light spot at base. Anteromesoscutum mostly with setae and sculptured with punctures that do not fuse with each other; scutoscutellar sulcus relatively wide and with relatively deep crenulae; scutellar disc smooth and unsculptured, with isolated setae; propodeum mostly setose and with scattered punctures; propodeum areola partially defined on posterior half by longitudinal carinae, transverse carinae partially defined; T1 mostly smooth, with shallow and sparse punctures along lateral margins; T2+ smooth. Body Length: 3.75. Fore wing L: 3.72. Ovipositor sheaths L: 2.62. F1 L: 0.29. F2 L: 0.28. F2 W: 0.09. F3 L: 0.28. F14 L: 0.17. F14 W: 0.07. F15 L: 0.12. F16 L: 0.15. Head height: 0.60. Head width: 0.84. Eye height: 0.42. Malar distance: 0.11. Mandible W: 0.11. Ocular ocellar line: 0.15. Posterior ocellar line: 0.12. Lateral ocellar line: 0.08. Scutellar disc L: 0.41. Scutellar disc W at anterior margin: 0.34. T1 L: 0.55. T1 W at anterior margin: 0.30. T1 W at posterior margin: 0.30. T1 maximum width: 0.32. T2 L: 0.18. T2 W at anterior margin: 0.32. T2 W at posterior margin: 0.36. Pterostigma L: 0.69. Pterostigma W: 0.23. Fore wing vein R1 L: 0.88. Fore wing vein r L: 0.30. Fore wing vein 2RS L: 0.22.</p></tp:treatment-sec><tp:treatment-sec sec-type="biology" id="SECID0EKQBG"><title>Biology.</title><p>Reared from <italic><tp:taxon-name><tp:taxon-name-part taxon-name-part-type="genus" reg="Antaeotricha">Antaeotricha</tp:taxon-name-part><tp:taxon-name-part taxon-name-part-type="species" reg="spurca">spurca</tp:taxon-name-part></tp:taxon-name></italic> (Zeller, 1855) (<tp:taxon-name><tp:taxon-name-part taxon-name-part-type="family">Depressariidae</tp:taxon-name-part></tp:taxon-name>). This is the only species of <italic><tp:taxon-name><tp:taxon-name-part taxon-name-part-type="genus" reg="Dolichogenidea">Dolichogenidea</tp:taxon-name-part></tp:taxon-name></italic> known to parasitize that species of caterpillar in <abbrev xmlns:xlink="http://www.w3.org/1999/xlink" xlink:title="Area de Conservación Guanacaste" id="ABBRID0EHRBG" xlink:type="simple">ACG</abbrev>, with four records out of 344 rearings.</p></tp:treatment-sec><tp:treatment-sec sec-type="distribution" id="SECID0ELRBG"><title>Distribution.</title><p>Costa Rica, <abbrev xmlns:xlink="http://www.w3.org/1999/xlink" xlink:title="Area de Conservación Guanacaste" id="ABBRID0ERRBG" xlink:type="simple">ACG</abbrev>, Sector Santa Maria, 820 m. Rain forest ecosystem.</p></tp:treatment-sec><tp:treatment-sec sec-type="Molecular data" id="SECID0EVRBG"><title>Molecular data.</title><p>This species is represented in <abbrev xmlns:xlink="http://www.w3.org/1999/xlink" xlink:title="Barcode of Life Data System" id="ABBRID0E2RBG" xlink:type="simple">BOLD</abbrev> by four sequences which belong to <abbrev xmlns:xlink="http://www.w3.org/1999/xlink" xlink:title="Barcode Index Number" id="ABBRID0E6RBG" xlink:type="simple">BIN</abbrev><ext-link xmlns:xlink="http://www.w3.org/1999/xlink" xlink:type="simple" ext-link-type="uri" xlink:href="http://boldsystems.org/index.php/Public_BarcodeCluster?clusteruri=BOLD:ABZ4155">BOLD:ABZ4155</ext-link>. Interestingly, that <abbrev xmlns:xlink="http://www.w3.org/1999/xlink" xlink:title="Barcode Index Number" id="ABBRID0EISBG" xlink:type="simple">BIN</abbrev> may contain more than <italic><tp:taxon-name><tp:taxon-name-part taxon-name-part-type="genus" reg="Dolichogenidea"/><tp:taxon-name-part taxon-name-part-type="species" reg="carlosmanuelrodriguezi">carlosmanuelrodriguezi</tp:taxon-name-part></tp:taxon-name></italic>, as four other undescribed species (with interim names Janzen51, Janzen156, Janzen 251, and Janzen325) are also included within <ext-link xmlns:xlink="http://www.w3.org/1999/xlink" xlink:type="simple" ext-link-type="uri" xlink:href="http://boldsystems.org/index.php/Public_BarcodeCluster?clusteruri=BOLD:ABZ4155">BOLD:ABZ4155</ext-link>. We have not been able to examine those specimens, and so while it is possible that they are all the same species, we doubt it owing to their different host records. Resolving this potential complex of cryptic species will require future examination of more specimens and is beyond the scope of the present paper.</p></tp:treatment-sec><tp:treatment-sec sec-type="etymology" id="SECID0E2SBG"><title>Etymology.</title><p><italic><tp:taxon-name><tp:taxon-name-part taxon-name-part-type="genus" reg="Dolichogenidea">Dolichogenidea</tp:taxon-name-part><tp:taxon-name-part taxon-name-part-type="species" reg="carlosmanuelrodriguezi">carlosmanuelrodriguezi</tp:taxon-name-part></tp:taxon-name></italic> is dedicated to Carlos Manuel Rodriguez of San Jose, Costa Rica, Minister of Environment &amp; Energy (<abbrev xmlns:xlink="http://www.w3.org/1999/xlink" xlink:title="Minister of Environment &amp; Energy" id="ABBRID0EMTBG" xlink:type="simple">MINAE</abbrev>), in recognition of his life-long support of <abbrev xmlns:xlink="http://www.w3.org/1999/xlink" xlink:title="Area de Conservación Guanacaste" id="ABBRID0EQTBG" xlink:type="simple">ACG</abbrev> and Costa Rican biodiversity conservation overall, as well as being today’s Costa Rican representative for BioAlfa and other biodiversity conservation initiatives for the global Convention for Biological Diversity.</p></tp:treatment-sec><tp:treatment-sec><!--Section generated to contain objects referenced in tp:taxon-treatment.--><fig id="F12" position="float" orientation="portrait"><label>Figure 12.</label><caption><p><bold>A, B</bold> Cocoons of <italic><tp:taxon-name><tp:taxon-name-part taxon-name-part-type="genus" reg="Dolichogenidea">Dolichogenidea</tp:taxon-name-part><tp:taxon-name-part taxon-name-part-type="species" reg="carlosmanuelrodriguezi">carlosmanuelrodriguezi</tp:taxon-name-part></tp:taxon-name></italic> sp. n.</p></caption><graphic xmlns:xlink="http://www.w3.org/1999/xlink" xlink:href="zookeys-835-087-g012.jpg" position="float" orientation="portrait" xlink:type="simple" id="oo_290928.jpg"/></fig></tp:treatment-sec></tp:taxon-treatment>
