# Supplementary material for: A revision of Dolichogenidea (Hymenoptera, Braconidae, Microgastrinae) with the second mediotergite broadly rectangular from Area de Conservación Guanacaste, Costa Rica
Source: Zookeys. 2019 Apr 4;835:87–123. doi: 10.3897/zookeys.835.33440 (PMC6477850; doi:10.3897/zookeys.835.33440)
Supplement: XML Treatment for Dolichogenidea genuarnunezi [file zookeys.835.33440-treatment4.xml]

<!DOCTYPE tp:taxon-treatment
  PUBLIC "-//TaxonX//DTD Taxonomic Treatment Publishing DTD v0 20100105//EN" "tax-treatment-NSO.dtd">
<tp:taxon-treatment xmlns:tp="http://www.plazi.org/taxpub"><tp:treatment-meta><kwd-group><label>Taxon classification</label><kwd><named-content xmlns:xlink="http://www.w3.org/1999/xlink" content-type="kingdom">Animalia</named-content></kwd><kwd><named-content xmlns:xlink="http://www.w3.org/1999/xlink" content-type="order">Hymenoptera</named-content></kwd><kwd><named-content xmlns:xlink="http://www.w3.org/1999/xlink" content-type="family">Braconidae</named-content></kwd></kwd-group><mixed-citation publication-type="journal"><person-group><name><surname>Fernandez-Triana</surname><given-names>Jose</given-names></name><name><surname>Boudreault</surname><given-names>Caroline</given-names></name><name><surname>Dapkey</surname><given-names>Tanya</given-names></name><name><surname>Alex Smith</surname><given-names>M.</given-names></name><name><surname>Hallwachs</surname><given-names>Winnie</given-names></name><name><surname>Janzen</surname><given-names>Daniel</given-names></name></person-group><article-title>A revision of <italic><tp:taxon-name><tp:taxon-name-part taxon-name-part-type="genus" reg="Dolichogenidea">Dolichogenidea</tp:taxon-name-part></tp:taxon-name></italic> (<tp:taxon-name><tp:taxon-name-part taxon-name-part-type="order">Hymenoptera</tp:taxon-name-part></tp:taxon-name>, <tp:taxon-name><tp:taxon-name-part taxon-name-part-type="family">Braconidae</tp:taxon-name-part></tp:taxon-name>, <tp:taxon-name><tp:taxon-name-part taxon-name-part-type="subfamily">Microgastrinae</tp:taxon-name-part></tp:taxon-name>) with the second mediotergite broadly rectangular from Area de Conservación Guanacaste, Costa Rica</article-title><source>Zookeys</source><day>04</day><month>4</month><year>2019</year><volume>835</volume><fpage>87</fpage><lpage>123</lpage><pub-id pub-id-type="doi">10.3897/zookeys.835.33440</pub-id></mixed-citation></tp:treatment-meta><tp:nomenclature><tp:taxon-name>
            <tp:taxon-name-part taxon-name-part-type="genus" reg="Dolichogenidea">Dolichogenidea</tp:taxon-name-part>
            <tp:taxon-name-part taxon-name-part-type="species" reg="genuarnunezi">genuarnunezi</tp:taxon-name-part>
            <object-id xmlns:xlink="http://www.w3.org/1999/xlink" content-type="zoobank" xlink:type="simple">http://zoobank.org/6713B1B1-1337-4F01-A2EF-BC9F1FF5B1FC</object-id>
          </tp:taxon-name><tp:taxon-authority>Fernandez-Triana &amp; Boudreault</tp:taxon-authority><tp:taxon-status xmlns:xlink="http://www.w3.org/1999/xlink" xlink:type="simple">sp. n.</tp:taxon-status><xref ref-type="fig" rid="F4">Figs 4A–F</xref><xref ref-type="fig" rid="F13">; 13A</xref></tp:nomenclature><tp:treatment-sec sec-type="Holotype" id="SECID0EFVBG"><title>Holotype.</title><p>Female, Costa Rica, <named-content xmlns:xlink="http://www.w3.org/1999/xlink" content-type="dwc:institutional_code" xlink:type="simple">CNC</named-content>.</p></tp:treatment-sec><tp:treatment-sec sec-type="Holotype voucher code" id="SECID0ETVBG"><title>Holotype voucher code.</title><p>DHJPAR0050092.</p></tp:treatment-sec><tp:treatment-sec sec-type="Holotype locality" id="SECID0EYVBG"><title>Holotype locality.</title><p>Rio Blanco Abajo, 500 m, <named-content xmlns:xlink="http://www.w3.org/1999/xlink" content-type="dwc:verbatimCoordinates" xlink:type="simple"><named-content content-type="geo-json" specific-use="{&#34;type&#34;:&#34;Point&#34;,&#34;coordinates&#34;:[-85.372540,10.900370]}" id="NCID0EBWBG" xlink:type="simple">10.90037N, -85.37254W</named-content></named-content>, Sector San Cristobal, <abbrev xmlns:xlink="http://www.w3.org/1999/xlink" xlink:title="Area de Conservación Guanacaste" id="ABBRID0EGWBG" xlink:type="simple">ACG</abbrev>, Alajuela province, Costa Rica.</p></tp:treatment-sec><tp:treatment-sec sec-type="Holotype verbatim labels" id="SECID0EKWBG"><title>Holotype verbatim labels.</title><p>COSTA RICA: Alajuela, <abbrev xmlns:xlink="http://www.w3.org/1999/xlink" xlink:title="Area de Conservación Guanacaste" id="ABBRID0EQWBG" xlink:type="simple">ACG</abbrev>, / Sector San Cristobal, / Rio Blanco Abajo, 500 m, / <named-content xmlns:xlink="http://www.w3.org/1999/xlink" content-type="dwc:verbatimCoordinates" xlink:type="simple"><named-content content-type="geo-json" specific-use="{&#34;type&#34;:&#34;Point&#34;,&#34;coordinates&#34;:[-85.372540,10.900370]}" id="NCID0EXWBG" xlink:type="simple">10.90037N, -85.37254W</named-content></named-content>, / 09/22/2012 / DHJPAR0050092.</p><fig id="F4" position="float" orientation="portrait"><label>Figure 4.</label><caption><p><bold>A–F</bold><italic><tp:taxon-name><tp:taxon-name-part taxon-name-part-type="genus" reg="Dolichogenidea">Dolichogenidea</tp:taxon-name-part><tp:taxon-name-part taxon-name-part-type="species" reg="genuarnunezi">genuarnunezi</tp:taxon-name-part></tp:taxon-name></italic> sp. n., holotype. <bold>A</bold> habitus, lateral <bold>B</bold> head, frontal <bold>C</bold> wings <bold>D</bold> head and mesosoma, dorsal <bold>E</bold> metasoma (partially), lateral <bold>F</bold> metasoma, dorsal.</p></caption><graphic xmlns:xlink="http://www.w3.org/1999/xlink" xlink:href="zookeys-835-087-g004.jpg" position="float" orientation="portrait" xlink:type="simple" id="oo_290920.jpg"/></fig></tp:treatment-sec><tp:treatment-sec sec-type="diagnosis" id="SECID0ECYBG"><title>Diagnosis.</title><p><italic><tp:taxon-name><tp:taxon-name-part taxon-name-part-type="genus" reg="Dolichogenidea">Dolichogenidea</tp:taxon-name-part><tp:taxon-name-part taxon-name-part-type="species" reg="genuarnunezi">genuarnunezi</tp:taxon-name-part></tp:taxon-name></italic> can be recognized by its mesofemur mostly dark brown, comparatively narrower T1 (T1 L medially more than 2.0 × T1 posterior W), relatively more quadrate T2 (T2 posterior W 1.6 × T2 L medially) and host being <tp:taxon-name><tp:taxon-name-part taxon-name-part-type="family">Depressariidae</tp:taxon-name-part></tp:taxon-name>. The mesofemur color would separate this species from <italic><tp:taxon-name><tp:taxon-name-part taxon-name-part-type="genus" reg="Dolichogenidea">D.</tp:taxon-name-part><tp:taxon-name-part taxon-name-part-type="species" reg="alejandromasisi">alejandromasisi</tp:taxon-name-part></tp:taxon-name></italic> and <italic><tp:taxon-name><tp:taxon-name-part taxon-name-part-type="genus" reg="Dolichogenidea">D.</tp:taxon-name-part><tp:taxon-name-part taxon-name-part-type="species" reg="rogerblancoi">rogerblancoi</tp:taxon-name-part></tp:taxon-name></italic>. However, <italic><tp:taxon-name><tp:taxon-name-part taxon-name-part-type="genus" reg="Dolichogenidea">D.</tp:taxon-name-part><tp:taxon-name-part taxon-name-part-type="species" reg="genuarnunezi">genuarnunezi</tp:taxon-name-part></tp:taxon-name></italic> is very similar to <italic><tp:taxon-name><tp:taxon-name-part taxon-name-part-type="genus" reg="Dolichogenidea">D.</tp:taxon-name-part><tp:taxon-name-part taxon-name-part-type="species" reg="yeimycedenoae">yeimycedenoae</tp:taxon-name-part></tp:taxon-name></italic>, with only slight differences in pterostigma L/W ratio, as well as proportions of posterior ocellar line, lateral ocellus diameter and ocular ocellar line (see key above for details). The variation of those characters is very small, to the point that both species are very similar morphologically. However, they parasitize different host species, and also differ significantly molecularly (available DNA barcodes are 4.54% different). Additionally, the two species have been found at different altitudes.</p></tp:treatment-sec><tp:treatment-sec sec-type="description" id="SECID0EE1BG"><title>Description.</title><p>Body color: head and mesosoma black, metasoma black to dark brown; palpi, metatibial spines, tegula and most of humeral complex white-yellow; legs mostly orange-yellow, except for mesofemur and metafemur mostly brown, and apical 0.1–0.2 of metatibia and metatarsus brown; wing venation mostly white or transparent, except for fore wing veins R1, r, 2RS and 2M which are brown, pterostigma mostly brown but with small light spot at base. Anteromesoscutum mostly with setae and sculptured with punctures that do not fuse with each other; scutoscutellar sulcus relatively wide and with relatively deep crenulae; scutellar disc smooth and unsculptured, with isolated setae; propodeum mostly setose and with scattered punctures; propodeum areola partially defined on posterior half by longitudinal carinae, transverse carinae partially defined; T1 mostly smooth, with shallow and sparse punctures along lateral margins; T2+ smooth. Body Length: 3.78. Fore wing L: 3.44. Ovipositor sheaths L: 2.74. F1 L: 0.27. F2 L: 0.28. F2 W: 0.09. F3 L: 0.28. F14 L: 0.13. F14 W: 0.07. F15 L: 0.12. F16 L: 0.15. Head height: 0.58. Head width: 0.77. Eye height: 0.39. Malar distance: 0.10. Mandible W: 0.10. Ocular ocellar line: 0.14. Posterior ocellar line: 0.12. Lateral ocellar line: 0.08. Scutellar disc L: 0.36. Scutellar disc W at anterior margin: 0.31. T1 L: 0.62. T1 W at anterior margin: 0.29. T1 W at posterior margin: 0.25. T1 maximum width: 0.32. T2 L: 0.21. T2 W at anterior margin: 0.22. T2 W at posterior margin: 0.33. Metafemur L: 0.96. Metafemur W: 0.26. Metatibia L: 1.22. Metatibial inner spur L: 0.32. Metatibial outer spur L: 0.20. Metatarsus first segment L: 0.64. Pterostigma L: 0.73. Pterostigma W: 0.24. Fore wing vein R1 L: 0.85. Fore wing vein r L: 0.27. Fore wing vein 2RS L: 0.22.</p></tp:treatment-sec><tp:treatment-sec sec-type="biology" id="SECID0EJ1BG"><title>Biology.</title><p>Reared from <italic><tp:taxon-name><tp:taxon-name-part taxon-name-part-type="genus" reg="Antaeotricha">Antaeotricha</tp:taxon-name-part><tp:taxon-name-part taxon-name-part-type="species" reg="phaeoneura">phaeoneura</tp:taxon-name-part></tp:taxon-name></italic> (Meyrick, 1913) (<tp:taxon-name><tp:taxon-name-part taxon-name-part-type="family">Depressariidae</tp:taxon-name-part></tp:taxon-name>). This is the only species of <italic><tp:taxon-name><tp:taxon-name-part taxon-name-part-type="genus" reg="Dolichogenidea">Dolichogenidea</tp:taxon-name-part></tp:taxon-name></italic> known to parasitize that species of caterpillar in <abbrev xmlns:xlink="http://www.w3.org/1999/xlink" xlink:title="Area de Conservación Guanacaste" id="ABBRID0EG2BG" xlink:type="simple">ACG</abbrev>, with one record out of 25 rearings.</p></tp:treatment-sec><tp:treatment-sec sec-type="distribution" id="SECID0EK2BG"><title>Distribution.</title><p>Costa Rica, <abbrev xmlns:xlink="http://www.w3.org/1999/xlink" xlink:title="Area de Conservación Guanacaste" id="ABBRID0EQ2BG" xlink:type="simple">ACG</abbrev>, Sector San Cristobal, 500m. Rain forest ecosystem.</p></tp:treatment-sec><tp:treatment-sec sec-type="Molecular data" id="SECID0EU2BG"><title>Molecular data.</title><p>This species is represented in <abbrev xmlns:xlink="http://www.w3.org/1999/xlink" xlink:title="Barcode of Life Data System" id="ABBRID0E12BG" xlink:type="simple">BOLD</abbrev> by one sequence belonging to <abbrev xmlns:xlink="http://www.w3.org/1999/xlink" xlink:title="Barcode Index Number" id="ABBRID0E52BG" xlink:type="simple">BIN</abbrev><ext-link xmlns:xlink="http://www.w3.org/1999/xlink" xlink:type="simple" ext-link-type="uri" xlink:href="http://boldsystems.org/index.php/Public_BarcodeCluster?clusteruri=BOLD:ACC1300">BOLD:ACC1300</ext-link>.</p></tp:treatment-sec><tp:treatment-sec sec-type="etymology" id="SECID0EH3BG"><title>Etymology.</title><p><italic><tp:taxon-name><tp:taxon-name-part taxon-name-part-type="genus" reg="Dolichogenidea">Dolichogenidea</tp:taxon-name-part><tp:taxon-name-part taxon-name-part-type="species" reg="genuarnunezi">genuarnunezi</tp:taxon-name-part></tp:taxon-name></italic> is dedicated to Genuar Roman Núñez Vega of Guadalupe, Costa Rica, in recognition of his dedication to supporting BioAlfa to render Costa Rica bioliterate, constructing CONAGEBIO as a biodiversity biodevelopment-friendly government agency, and constructing Costa Rica’s Biodiversity Clearing House for COP14 of the Convention for Biological Diversity in October 2018.</p></tp:treatment-sec><tp:treatment-sec><!--Section generated to contain objects referenced in tp:taxon-treatment.--><fig id="F13" position="float" orientation="portrait"><label>Figure 13.</label><caption><p><bold>A</bold> Cocoons of <italic><tp:taxon-name><tp:taxon-name-part taxon-name-part-type="genus" reg="Dolichogenidea">Dolichogenidea</tp:taxon-name-part><tp:taxon-name-part taxon-name-part-type="species" reg="genuarnunezi">genuarnunezi</tp:taxon-name-part></tp:taxon-name></italic> sp. n.</p></caption><graphic xmlns:xlink="http://www.w3.org/1999/xlink" xlink:href="zookeys-835-087-g013.jpg" position="float" orientation="portrait" xlink:type="simple" id="oo_290929.jpg"/></fig></tp:treatment-sec></tp:taxon-treatment>
