# Supplementary material for: A revision of Dolichogenidea (Hymenoptera, Braconidae, Microgastrinae) with the second mediotergite broadly rectangular from Area de Conservación Guanacaste, Costa Rica
Source: Zookeys. 2019 Apr 4;835:87–123. doi: 10.3897/zookeys.835.33440 (PMC6477850; doi:10.3897/zookeys.835.33440)
Supplement: XML Treatment for Dolichogenidea josealfredohernandezi [file zookeys.835.33440-treatment5.xml]

<!DOCTYPE tp:taxon-treatment
  PUBLIC "-//TaxonX//DTD Taxonomic Treatment Publishing DTD v0 20100105//EN" "tax-treatment-NSO.dtd">
<tp:taxon-treatment xmlns:tp="http://www.plazi.org/taxpub"><tp:treatment-meta><kwd-group><label>Taxon classification</label><kwd><named-content xmlns:xlink="http://www.w3.org/1999/xlink" content-type="kingdom">Animalia</named-content></kwd><kwd><named-content xmlns:xlink="http://www.w3.org/1999/xlink" content-type="order">Hymenoptera</named-content></kwd><kwd><named-content xmlns:xlink="http://www.w3.org/1999/xlink" content-type="family">Braconidae</named-content></kwd></kwd-group><mixed-citation publication-type="journal"><person-group><name><surname>Fernandez-Triana</surname><given-names>Jose</given-names></name><name><surname>Boudreault</surname><given-names>Caroline</given-names></name><name><surname>Dapkey</surname><given-names>Tanya</given-names></name><name><surname>Alex Smith</surname><given-names>M.</given-names></name><name><surname>Hallwachs</surname><given-names>Winnie</given-names></name><name><surname>Janzen</surname><given-names>Daniel</given-names></name></person-group><article-title>A revision of <italic><tp:taxon-name><tp:taxon-name-part taxon-name-part-type="genus" reg="Dolichogenidea">Dolichogenidea</tp:taxon-name-part></tp:taxon-name></italic> (<tp:taxon-name><tp:taxon-name-part taxon-name-part-type="order">Hymenoptera</tp:taxon-name-part></tp:taxon-name>, <tp:taxon-name><tp:taxon-name-part taxon-name-part-type="family">Braconidae</tp:taxon-name-part></tp:taxon-name>, <tp:taxon-name><tp:taxon-name-part taxon-name-part-type="subfamily">Microgastrinae</tp:taxon-name-part></tp:taxon-name>) with the second mediotergite broadly rectangular from Area de Conservación Guanacaste, Costa Rica</article-title><source>Zookeys</source><day>04</day><month>4</month><year>2019</year><volume>835</volume><fpage>87</fpage><lpage>123</lpage><pub-id pub-id-type="doi">10.3897/zookeys.835.33440</pub-id></mixed-citation></tp:treatment-meta><tp:nomenclature><tp:taxon-name>
            <tp:taxon-name-part taxon-name-part-type="genus" reg="Dolichogenidea">Dolichogenidea</tp:taxon-name-part>
            <tp:taxon-name-part taxon-name-part-type="species" reg="josealfredohernandezi">josealfredohernandezi</tp:taxon-name-part>
            <object-id xmlns:xlink="http://www.w3.org/1999/xlink" content-type="zoobank" xlink:type="simple">http://zoobank.org/6C5A5841-FC0E-4DC6-8793-D6F734F3D157</object-id>
          </tp:taxon-name><tp:taxon-authority>Fernandez-Triana &amp; Boudreault</tp:taxon-authority><tp:taxon-status xmlns:xlink="http://www.w3.org/1999/xlink" xlink:type="simple">sp. n.</tp:taxon-status><xref ref-type="fig" rid="F5">Figs 5A–F</xref><xref ref-type="fig" rid="F14">; 14A, B</xref></tp:nomenclature><tp:treatment-sec sec-type="Holotype" id="SECID0EJ5BG"><title>Holotype.</title><p>Female, Costa Rica, <named-content xmlns:xlink="http://www.w3.org/1999/xlink" content-type="dwc:institutional_code" xlink:type="simple">CNC</named-content>.</p></tp:treatment-sec><tp:treatment-sec sec-type="Holotype voucher code" id="SECID0EX5BG"><title>Holotype voucher code.</title><p>DHJPAR0049909.</p></tp:treatment-sec><tp:treatment-sec sec-type="Holotype locality" id="SECID0E35BG"><title>Holotype locality.</title><p>Sendero Anonas, 405 m, <named-content xmlns:xlink="http://www.w3.org/1999/xlink" content-type="dwc:verbatimCoordinates" xlink:type="simple"><named-content content-type="geo-json" specific-use="{&#34;type&#34;:&#34;Point&#34;,&#34;coordinates&#34;:[-85.278820,10.905280]}" id="NCID0EF6BG" xlink:type="simple">10.90528N, -85.27882W</named-content></named-content>, Sector Rincon Rain Forest, <abbrev xmlns:xlink="http://www.w3.org/1999/xlink" xlink:title="Area de Conservación Guanacaste" id="ABBRID0EK6BG" xlink:type="simple">ACG</abbrev>, Alajuela province, Costa Rica.</p></tp:treatment-sec><tp:treatment-sec sec-type="Holotype verbatim labels" id="SECID0EO6BG"><title>Holotype verbatim labels.</title><p>COSTA RICA: Alajuela, <abbrev xmlns:xlink="http://www.w3.org/1999/xlink" xlink:title="Area de Conservación Guanacaste" id="ABBRID0EU6BG" xlink:type="simple">ACG</abbrev>, / Sector Rincon Rain Forest, / Sendero Anonas, 405 m, / <named-content xmlns:xlink="http://www.w3.org/1999/xlink" content-type="dwc:verbatimCoordinates" xlink:type="simple"><named-content content-type="geo-json" specific-use="{&#34;type&#34;:&#34;Point&#34;,&#34;coordinates&#34;:[-85.278820,10.905280]}" id="NCID0E26BG" xlink:type="simple">10.90528N, -85.27882W</named-content></named-content>, / 08/04/2012 / DHJPAR0049909.</p></tp:treatment-sec><tp:treatment-sec sec-type="Paratype" id="SECID0EBAAI"><title>Paratype.</title><p>One female (<named-content xmlns:xlink="http://www.w3.org/1999/xlink" content-type="dwc:institutional_code" xlink:type="simple">CNC</named-content>). Vado Rio Francia, 400m, <named-content xmlns:xlink="http://www.w3.org/1999/xlink" content-type="dwc:verbatimCoordinates" xlink:type="simple"><named-content content-type="geo-json" specific-use="{&#34;type&#34;:&#34;Point&#34;,&#34;coordinates&#34;:[-85.289150,10.900930]}" id="NCID0ESAAI" xlink:type="simple">10.90093 -85.28915</named-content></named-content>, Sector Rincon Rain Forest, <abbrev xmlns:xlink="http://www.w3.org/1999/xlink" xlink:title="Area de Conservación Guanacaste" id="ABBRID0EWAAI" xlink:type="simple">ACG</abbrev>, Alajuela province, Costa Rica Voucher code: DHJPAR0053856.</p><fig id="F5" position="float" orientation="portrait"><label>Figure 5.</label><caption><p><bold>A–F</bold><italic><tp:taxon-name><tp:taxon-name-part taxon-name-part-type="genus" reg="Dolichogenidea">Dolichogenidea</tp:taxon-name-part><tp:taxon-name-part taxon-name-part-type="species" reg="josealfredohernandezi">josealfredohernandezi</tp:taxon-name-part></tp:taxon-name></italic> sp. n., holotype. <bold>A</bold> habitus, lateral <bold>B</bold> metasoma, dorsal <bold>C</bold> wings <bold>D</bold> head, dorsal <bold>E</bold> metasoma (partially), lateral <bold>F</bold> head and mesosoma, dorsal.</p></caption><graphic xmlns:xlink="http://www.w3.org/1999/xlink" xlink:href="zookeys-835-087-g005.jpg" position="float" orientation="portrait" xlink:type="simple" id="oo_290921.jpg"/></fig></tp:treatment-sec><tp:treatment-sec sec-type="diagnosis" id="SECID0EACAI"><title>Diagnosis.</title><p><italic><tp:taxon-name><tp:taxon-name-part taxon-name-part-type="genus" reg="Dolichogenidea">Dolichogenidea</tp:taxon-name-part><tp:taxon-name-part taxon-name-part-type="species" reg="josealfredohernandezi">josealfredohernandezi</tp:taxon-name-part></tp:taxon-name></italic> can be recognized by its legs almost entirely orange-yellow (except for small, dark spot on posterior 0.1–0.2 of metafemur). It is very similar to <italic><tp:taxon-name><tp:taxon-name-part taxon-name-part-type="genus" reg="Dolichogenidea">D.</tp:taxon-name-part><tp:taxon-name-part taxon-name-part-type="species" reg="carlosmanuelrodriguezi">carlosmanuelrodriguezi</tp:taxon-name-part></tp:taxon-name></italic>, but the later species is slightly smaller and with a slightly less quadrate T2 (although the variation of those characters is very small, to the point that both species are almost indistinguishable morphologically). However, they parasitize different host species, in different genera, and they also differ in a total of 21 DNA barcode diagnostic characters. Additionally, the two species have been found at different altitudes.</p></tp:treatment-sec><tp:treatment-sec sec-type="description" id="SECID0E3CAI"><title>Description.</title><p>Body color: head and mesosoma black, metasoma black to dark brown; palpi, metatibial spines, tegula and most of humeral complex white-yellow; legs mostly orange-yellow, except for small, dark spot on posterior 0.1–0.2 of metafemur, and apical 0.1–0.2 of metatibia and metatarsus brown; wing venation mostly white or transparent, except for fore wing veins R1, r, 2RS and 2M which are brown, pterostigma mostly brown but with small light spot at base. Anteromesoscutum mostly with setae and sculptured with punctures that do not fuse with each other; scutoscutellar sulcus relatively wide and with relatively deep crenulae; scutellar disc smooth and unsculptured, with isolated setae; propodeum mostly setose and with scattered punctures; propodeum areola partially defined on posterior half by longitudinal carinae, transverse carinae partially defined; T1 mostly smooth, with shallow and sparse punctures along lateral margins; T2+ smooth. Body Length: 3.94 (3.92). Fore wing L: 3.72 (3.80). Ovipositor sheaths L: 2.88 (2.90). F1 L: 0.30 (0.32). F2 L: 0.30 (0.30). F2 W: 0.09 (0.10). F3 L: 0.29 (0.30). F14 L: 0.16 (0.18). F14 W: 0.07 (0.07). F15 L: 0.11 (0.13). F16 L: 0.13 (0.14). Head height: 0.60 (0.59). Head width: 0.80 (0.81). Eye height: 0.41 (0.41). Malar distance: 0.14 (0.11). Mandible W: 0.08 (0.11). Ocular ocellar line: 0.14 (0.15). Posterior ocellar line: 0.13 (0.13). Lateral ocellar line: 0.06 (0.08). Scutellar disc L: 0.36 (0.38). Scutellar disc W at anterior margin: 0.37 (0.39). T1 L: 0.62 (0.62). T1 W at anterior margin: 0.32 (0.31). T1 W at posterior margin: 0.32 (0.33). T1 maximum width: 0.37 (0.34). T2 L: 0.20 (0.22). T2 W at anterior margin: 0.29 (0.32). T2 W at posterior margin: 0.37 (0.40). Metafemur L: 1.04 (1.07). Metafemur W: 0.32 (0.33). Metatibia L: 1.32 (1.36). Metatibial inner spur L: 0.36 (0.36). Metatibial outer spur L: 0.22 (0.22). Metatarsus first segment L: 0.75 (0.81). Pterostigma L: 0.72 (0.72). Pterostigma W: 0.22 (0.23). Fore wing vein R1 L: 0.88 (0.93). Fore wing vein r L: 0.32 (0.23). Fore wing vein 2RS L: 0.18 (0.20).</p></tp:treatment-sec><tp:treatment-sec sec-type="biology" id="SECID0EBDAI"><title>Biology.</title><p>Reared from <italic><tp:taxon-name><tp:taxon-name-part taxon-name-part-type="genus" reg="Stenoma">Stenoma</tp:taxon-name-part></tp:taxon-name></italic> Janzen99 (<tp:taxon-name><tp:taxon-name-part taxon-name-part-type="family">Depressariidae</tp:taxon-name-part></tp:taxon-name>). This is the only species of <italic><tp:taxon-name><tp:taxon-name-part taxon-name-part-type="genus" reg="Dolichogenidea">Dolichogenidea</tp:taxon-name-part></tp:taxon-name></italic> known to parasitize that species of caterpillar in <abbrev xmlns:xlink="http://www.w3.org/1999/xlink" xlink:title="Area de Conservación Guanacaste" id="ABBRID0E1DAI" xlink:type="simple">ACG</abbrev>, with seven records out of 126 rearings.</p></tp:treatment-sec><tp:treatment-sec sec-type="distribution" id="SECID0E5DAI"><title>Distribution.</title><p>Costa Rica, <abbrev xmlns:xlink="http://www.w3.org/1999/xlink" xlink:title="Area de Conservación Guanacaste" id="ABBRID0EEEAI" xlink:type="simple">ACG</abbrev>, Sector Rincon Rain Forest, 400m. Rain forest ecosystem.</p></tp:treatment-sec><tp:treatment-sec sec-type="Molecular data" id="SECID0EIEAI"><title>Molecular data.</title><p>This species is represented in <abbrev xmlns:xlink="http://www.w3.org/1999/xlink" xlink:title="Barcode of Life Data System" id="ABBRID0EOEAI" xlink:type="simple">BOLD</abbrev> by 5 sequences belonging to <abbrev xmlns:xlink="http://www.w3.org/1999/xlink" xlink:title="Barcode Index Number" id="ABBRID0ESEAI" xlink:type="simple">BIN</abbrev><ext-link xmlns:xlink="http://www.w3.org/1999/xlink" xlink:type="simple" ext-link-type="uri" xlink:href="http://boldsystems.org/index.php/Public_BarcodeCluster?clusteruri=BOLD:ABA9255">BOLD:ABA9255</ext-link>.</p></tp:treatment-sec><tp:treatment-sec sec-type="etymology" id="SECID0E2EAI"><title>Etymology.</title><p><italic><tp:taxon-name><tp:taxon-name-part taxon-name-part-type="genus" reg="Dolichogenidea">Dolichogenidea</tp:taxon-name-part><tp:taxon-name-part taxon-name-part-type="species" reg="josealfredohernandezi">josealfredohernandezi</tp:taxon-name-part></tp:taxon-name></italic> is dedicated to José Alfredo Hernández of Alajuela, Costa Rica in recognition of his dedication to supporting BioAlfa to render Costa Rica bioliterate, representing CONAGEBIO and Costa Rican membership in iBOL (=BioScan at <ext-link xmlns:xlink="http://www.w3.org/1999/xlink" xlink:type="simple" ext-link-type="uri" xlink:href="http://ibol.org/site/">http://ibol.org/site/</ext-link>), and supporting conservation biodevelopment of <abbrev xmlns:xlink="http://www.w3.org/1999/xlink" xlink:title="Area de Conservación Guanacaste" id="ABBRID0ERFAI" xlink:type="simple">ACG</abbrev>.</p></tp:treatment-sec><tp:treatment-sec sec-type="comments" id="SECID0EVFAI"><title>Comments.</title><p><italic><tp:taxon-name><tp:taxon-name-part taxon-name-part-type="genus" reg="Dolichogenidea">Dolichogenidea</tp:taxon-name-part><tp:taxon-name-part taxon-name-part-type="species" reg="josealfredohernandezi">josealfredohernandezi</tp:taxon-name-part></tp:taxon-name></italic> is very similar to <italic><tp:taxon-name><tp:taxon-name-part taxon-name-part-type="genus" reg="Dolichogenidea">D.</tp:taxon-name-part><tp:taxon-name-part taxon-name-part-type="species" reg="carlosmanuelrodriguezi">carlosmanuelrodriguezi</tp:taxon-name-part></tp:taxon-name></italic> and we have not yet located a good morphological character to distinguish them. However, they parasitize quite different hosts on very different plants and their DNA barcodes are also very different (3.4% base pairs).</p></tp:treatment-sec><tp:treatment-sec><!--Section generated to contain objects referenced in tp:taxon-treatment.--><fig id="F14" position="float" orientation="portrait"><label>Figure 14.</label><caption><p><bold>A, B</bold> Cocoons of <italic><tp:taxon-name><tp:taxon-name-part taxon-name-part-type="genus" reg="Dolichogenidea">Dolichogenidea</tp:taxon-name-part><tp:taxon-name-part taxon-name-part-type="species" reg="josealfredohernandezi">josealfredohernandezi</tp:taxon-name-part></tp:taxon-name></italic> sp. n.</p></caption><graphic xmlns:xlink="http://www.w3.org/1999/xlink" xlink:href="zookeys-835-087-g014.jpg" position="float" orientation="portrait" xlink:type="simple" id="oo_290930.jpg"/></fig></tp:treatment-sec></tp:taxon-treatment>
