# Supplementary material for: A revision of Dolichogenidea (Hymenoptera, Braconidae, Microgastrinae) with the second mediotergite broadly rectangular from Area de Conservación Guanacaste, Costa Rica
Source: Zookeys. 2019 Apr 4;835:87–123. doi: 10.3897/zookeys.835.33440 (PMC6477850; doi:10.3897/zookeys.835.33440)
Supplement: XML Treatment for Dolichogenidea melaniamunozae [file zookeys.835.33440-treatment6.xml]

<!DOCTYPE tp:taxon-treatment
  PUBLIC "-//TaxonX//DTD Taxonomic Treatment Publishing DTD v0 20100105//EN" "tax-treatment-NSO.dtd">
<tp:taxon-treatment xmlns:tp="http://www.plazi.org/taxpub"><tp:treatment-meta><kwd-group><label>Taxon classification</label><kwd><named-content xmlns:xlink="http://www.w3.org/1999/xlink" content-type="kingdom">Animalia</named-content></kwd><kwd><named-content xmlns:xlink="http://www.w3.org/1999/xlink" content-type="order">Hymenoptera</named-content></kwd><kwd><named-content xmlns:xlink="http://www.w3.org/1999/xlink" content-type="family">Braconidae</named-content></kwd></kwd-group><mixed-citation publication-type="journal"><person-group><name><surname>Fernandez-Triana</surname><given-names>Jose</given-names></name><name><surname>Boudreault</surname><given-names>Caroline</given-names></name><name><surname>Dapkey</surname><given-names>Tanya</given-names></name><name><surname>Alex Smith</surname><given-names>M.</given-names></name><name><surname>Hallwachs</surname><given-names>Winnie</given-names></name><name><surname>Janzen</surname><given-names>Daniel</given-names></name></person-group><article-title>A revision of <italic><tp:taxon-name><tp:taxon-name-part taxon-name-part-type="genus" reg="Dolichogenidea">Dolichogenidea</tp:taxon-name-part></tp:taxon-name></italic> (<tp:taxon-name><tp:taxon-name-part taxon-name-part-type="order">Hymenoptera</tp:taxon-name-part></tp:taxon-name>, <tp:taxon-name><tp:taxon-name-part taxon-name-part-type="family">Braconidae</tp:taxon-name-part></tp:taxon-name>, <tp:taxon-name><tp:taxon-name-part taxon-name-part-type="subfamily">Microgastrinae</tp:taxon-name-part></tp:taxon-name>) with the second mediotergite broadly rectangular from Area de Conservación Guanacaste, Costa Rica</article-title><source>Zookeys</source><day>04</day><month>4</month><year>2019</year><volume>835</volume><fpage>87</fpage><lpage>123</lpage><pub-id pub-id-type="doi">10.3897/zookeys.835.33440</pub-id></mixed-citation></tp:treatment-meta><tp:nomenclature><tp:taxon-name>
            <tp:taxon-name-part taxon-name-part-type="genus" reg="Dolichogenidea">Dolichogenidea</tp:taxon-name-part>
            <tp:taxon-name-part taxon-name-part-type="species" reg="melaniamunozae">melaniamunozae</tp:taxon-name-part>
            <object-id xmlns:xlink="http://www.w3.org/1999/xlink" content-type="zoobank" xlink:type="simple">http://zoobank.org/F26A45B1-A252-4D9D-AA3D-193EA513D9B9</object-id>
          </tp:taxon-name><tp:taxon-authority>Fernandez-Triana &amp; Boudreault</tp:taxon-authority><tp:taxon-status xmlns:xlink="http://www.w3.org/1999/xlink" xlink:type="simple">sp. n.</tp:taxon-status><xref ref-type="fig" rid="F6">Figs 6A–F</xref><xref ref-type="fig" rid="F15">; 15A, B</xref></tp:nomenclature><tp:treatment-sec sec-type="Holotype" id="SECID0ECIAI"><title>Holotype.</title><p>Female, Costa Rica, <named-content xmlns:xlink="http://www.w3.org/1999/xlink" content-type="dwc:institutional_code" xlink:type="simple">CNC</named-content>.</p></tp:treatment-sec><tp:treatment-sec sec-type="Holotype voucher code" id="SECID0EQIAI"><title>Holotype voucher code.</title><p>DHJPAR0051857.</p></tp:treatment-sec><tp:treatment-sec sec-type="Holotype locality" id="SECID0EVIAI"><title>Holotype locality.</title><p>Selva, 410 m, <named-content xmlns:xlink="http://www.w3.org/1999/xlink" content-type="dwc:verbatimCoordinates" xlink:type="simple"><named-content content-type="geo-json" specific-use="{&#34;type&#34;:&#34;Point&#34;,&#34;coordinates&#34;:[-85.318770,10.922910]}" id="NCID0E5IAI" xlink:type="simple">10.92291 -85.31877</named-content></named-content>, Sector Rincon Rain Forest, <abbrev xmlns:xlink="http://www.w3.org/1999/xlink" xlink:title="Area de Conservación Guanacaste" id="ABBRID0ECJAI" xlink:type="simple">ACG</abbrev>, Alajuela province, Costa Rica.</p></tp:treatment-sec><tp:treatment-sec sec-type="Holotype verbatim labels" id="SECID0EGJAI"><title>Holotype verbatim labels.</title><p>COSTA RICA: Alajuela, <abbrev xmlns:xlink="http://www.w3.org/1999/xlink" xlink:title="Area de Conservación Guanacaste" id="ABBRID0EMJAI" xlink:type="simple">ACG</abbrev>, / Sector Rincon Rain Forest, / Selva, 410 m, 05/21/2012 / <named-content xmlns:xlink="http://www.w3.org/1999/xlink" content-type="dwc:verbatimCoordinates" xlink:type="simple"><named-content content-type="geo-json" specific-use="{&#34;type&#34;:&#34;Point&#34;,&#34;coordinates&#34;:[-85.318770,10.922910]}" id="NCID0ETJAI" xlink:type="simple">10.92291N, -85.31877W</named-content></named-content>, / DHJPAR0051857.</p><fig id="F6" position="float" orientation="portrait"><label>Figure 6.</label><caption><p><bold>A–F</bold><italic><tp:taxon-name><tp:taxon-name-part taxon-name-part-type="genus" reg="Dolichogenidea">Dolichogenidea</tp:taxon-name-part><tp:taxon-name-part taxon-name-part-type="species" reg="melaniamunozae">melaniamunozae</tp:taxon-name-part></tp:taxon-name></italic> sp. n., holotype. <bold>A</bold> habitus, lateral <bold>B</bold> head, frontal; <bold>C</bold> wings <bold>D</bold> metasoma, lateral <bold>E</bold> metasoma, dorsal <bold>F</bold> head and mesosoma, dorsal.</p></caption><graphic xmlns:xlink="http://www.w3.org/1999/xlink" xlink:href="zookeys-835-087-g006.jpg" position="float" orientation="portrait" xlink:type="simple" id="oo_290922.jpg"/></fig></tp:treatment-sec><tp:treatment-sec sec-type="Paratypes" id="SECID0E5KAI"><title>Paratypes.</title><p>Six females (<named-content xmlns:xlink="http://www.w3.org/1999/xlink" content-type="dwc:institutional_code" xlink:type="simple">CNC</named-content>), either from the same holotype locality or the following five localities, all in <abbrev xmlns:xlink="http://www.w3.org/1999/xlink" xlink:title="Area de Conservación Guanacaste" id="ABBRID0EMLAI" xlink:type="simple">ACG</abbrev>, Sector Rincon Rain Forest, Alajuela province: 1) Finca Hugo, 540m, <named-content xmlns:xlink="http://www.w3.org/1999/xlink" content-type="dwc:verbatimCoordinates" xlink:type="simple"><named-content content-type="geo-json" specific-use="{&#34;type&#34;:&#34;Point&#34;,&#34;coordinates&#34;:[-85.269680,10.880680]}" id="NCID0ETLAI" xlink:type="simple">10.88068N, -85.26968W</named-content></named-content>; 2) Sendero Pila, 157 m, <named-content xmlns:xlink="http://www.w3.org/1999/xlink" content-type="dwc:verbatimCoordinates" xlink:type="simple"><named-content content-type="geo-json" specific-use="{&#34;type&#34;:&#34;Point&#34;,&#34;coordinates&#34;:[-85.256820,10.930380]}" id="NCID0E2LAI" xlink:type="simple">10.93038N, -85.25682W</named-content></named-content>; 3) Jacobo, 461 m, <named-content xmlns:xlink="http://www.w3.org/1999/xlink" content-type="dwc:verbatimCoordinates" xlink:type="simple"><named-content content-type="geo-json" specific-use="{&#34;type&#34;:&#34;Point&#34;,&#34;coordinates&#34;:[-85.317700,10.940760]}" id="NCID0EDMAI" xlink:type="simple">10.94076N, -85.3177W</named-content></named-content>; 4) Sendero Venado, 420m, 10.89678N, -85.27001W; 5) Estacion Llanura, 135 m, <named-content xmlns:xlink="http://www.w3.org/1999/xlink" content-type="dwc:verbatimCoordinates" xlink:type="simple"><named-content content-type="geo-json" specific-use="{&#34;type&#34;:&#34;Point&#34;,&#34;coordinates&#34;:[-85.253310,10.933320]}" id="NCID0ELMAI" xlink:type="simple">10.93332N, -85.25331W</named-content></named-content>. Voucher codes: DHJPAR0039738, DHJPAR0049295, DHJPAR0049431, DHJPAR0049474, DHJPAR0050153, DHJPAR0051842.</p></tp:treatment-sec><tp:treatment-sec sec-type="diagnosis" id="SECID0EQMAI"><title>Diagnosis.</title><p>This species can be recognized by its larger body size, fore wing L and ovipositor sheaths (as compared to all other described species in this group), and also because of its entirely black metatrochanter and metatrochantellus.</p></tp:treatment-sec><tp:treatment-sec sec-type="description" id="SECID0EVMAI"><title>Description.</title><p>Body color: head and mesosoma black, metasoma black to dark brown; palpi, metatibial spines, tegula and most of humeral complex white-yellow; legs mostly orange-yellow, except for mesofemur and metafemur mostly to entirely dark brown or black, and apical 0.3 of metatibia and metatarsus dark brown to black; wing venation mostly white or transparent, except for fore wing veins R1, r, 2RS and 2M which are brown, pterostigma mostly brown but with small light spot at base. Anteromesoscutum mostly with setae and sculptured with punctures that do not fuse with each other; scutoscutellar sulcus relatively wide and with relatively deep crenulae; scutellar disc smooth and unsculptured, with isolated setae; propodeum mostly setose and with scattered punctures; propodeum areola partially defined on posterior half by longitudinal carinae, transverse carinae partially defined; T1 mostly smooth, with shallow and sparse punctures along lateral margins; T2+ smooth. Body Length: 4.80 (4.48–4.90). Fore wing L: 4.80 (4.72–4.80). Ovipositor sheaths L: 3.44 (3.00–3.44). F1 L: 0.39 (0.37–0.40). F2 L: 0.37 (0.36–0.37). F2 W: 0.12 (0.10–0.12). F3 L: 0.36 (0.34–0.37). F14 L: 0.20 (0.18–0.20). F14 W: 0.08 (0.07). F15 L: 0.13 (0.13–0.15). F16 L: 0.18 (0.15–0.17). Head height: 0.68 (0.67–0.69). Head width: 0.96 (0.92–0.96). Eye height: 0.48 (0.47–0.48). Malar distance: 0.10 (0.10–0.12). Mandible W: 0.12 (0.11–0.12). Ocular ocellar line: 0.17 (0.16–0.17). Posterior ocellar line: 0.15 (0.15–0.17). Lateral ocellar line: 0.08 (0.08). Scutellar disc L: 0.53 (0.51–0.52). Scutellar disc W at anterior margin: 0.42 (0.42–0.43). T1 L: 0.69 (0.72–0.82). T1 W at anterior margin: 0.28 (0.37–0.45). T1 W at posterior margin: 0.41 (0.40–0.43). T1 maximum width: 0.46 (0.45–0.48). T2 L: 0.26 (0.21–0.26). T2 W at anterior margin: 0.43 (0.41–0.46). T2 W at posterior margin: 0.63 (0.43–0.61). Metafemur L: 1.25 (1.26–1.31). Metafemur W: 0.38 (0.37–0.40). Metatibia L: 1.60 (1.54–1.68). Metatibial inner spur L: 0.42 (0.40–0.45). Metatibial outer spur L: 0.25 (0.24–0.26). Metatarsus first segment L: 0.98 (0.93–0.98). Pterostigma L: 0.88 (0.86–0.89). Pterostigma W: 0.25 (0.26–0.28). Fore wing vein R1 L: 1.08 (0.99–1.05). Fore wing vein r L: 0.36 (0.33–0.39). Fore wing vein 2RS L: 0.22 (0.22–0.26).</p></tp:treatment-sec><tp:treatment-sec sec-type="biology" id="SECID0E1MAI"><title>Biology.</title><p>Reared from <italic><tp:taxon-name><tp:taxon-name-part taxon-name-part-type="genus" reg="Cerconota">Cerconota</tp:taxon-name-part><tp:taxon-name-part taxon-name-part-type="species" reg="recurvella">recurvella</tp:taxon-name-part></tp:taxon-name></italic> (Walker, 1864) (<tp:taxon-name><tp:taxon-name-part taxon-name-part-type="family">Depressariidae</tp:taxon-name-part></tp:taxon-name>). This is the only species of <italic><tp:taxon-name><tp:taxon-name-part taxon-name-part-type="genus" reg="Dolichogenidea">Dolichogenidea</tp:taxon-name-part></tp:taxon-name></italic> known to parasitize that species of caterpillar in <abbrev xmlns:xlink="http://www.w3.org/1999/xlink" xlink:title="Area de Conservación Guanacaste" id="ABBRID0EXNAI" xlink:type="simple">ACG</abbrev>, with 38 records out of 521 reared caterpillars of this species.</p></tp:treatment-sec><tp:treatment-sec sec-type="distribution" id="SECID0E2NAI"><title>Distribution.</title><p>Costa Rica, <abbrev xmlns:xlink="http://www.w3.org/1999/xlink" xlink:title="Area de Conservación Guanacaste" id="ABBRID0EBOAI" xlink:type="simple">ACG</abbrev>, Sector Rincon Rain Forest, 135–540 m. Rain forest ecosystem.</p></tp:treatment-sec><tp:treatment-sec sec-type="Molecular data" id="SECID0EFOAI"><title>Molecular data.</title><p>This species is represented in <abbrev xmlns:xlink="http://www.w3.org/1999/xlink" xlink:title="Barcode of Life Data System" id="ABBRID0ELOAI" xlink:type="simple">BOLD</abbrev> by 35 sequences belonging to <abbrev xmlns:xlink="http://www.w3.org/1999/xlink" xlink:title="Barcode Index Number" id="ABBRID0EPOAI" xlink:type="simple">BIN</abbrev><ext-link xmlns:xlink="http://www.w3.org/1999/xlink" xlink:type="simple" ext-link-type="uri" xlink:href="http://boldsystems.org/index.php/Public_BarcodeCluster?clusteruri=BOLD:AAB5701">BOLD:AAB5701</ext-link>.</p></tp:treatment-sec><tp:treatment-sec sec-type="etymology" id="SECID0EYOAI"><title>Etymology.</title><p><italic><tp:taxon-name><tp:taxon-name-part taxon-name-part-type="genus" reg="Dolichogenidea">Dolichogenidea</tp:taxon-name-part><tp:taxon-name-part taxon-name-part-type="species" reg="melaniamunozae">melaniamunozae</tp:taxon-name-part></tp:taxon-name></italic> is dedicated to Melania Muñoz García of San Jose, Costa Rica, in recognition of her dedication to the CONAGEBIO team of biodiversity administrators and her enthusiasm for understanding GDFCF (Guanacaste Dry Forest Conservation Fund) and <abbrev xmlns:xlink="http://www.w3.org/1999/xlink" xlink:title="Area de Conservación Guanacaste" id="ABBRID0EJPAI" xlink:type="simple">ACG</abbrev> efforts to do conservation through biodiversity development.</p></tp:treatment-sec><tp:treatment-sec><!--Section generated to contain objects referenced in tp:taxon-treatment.--><fig id="F15" position="float" orientation="portrait"><label>Figure 15.</label><caption><p><bold>A, B</bold> Cocoons of <italic><tp:taxon-name><tp:taxon-name-part taxon-name-part-type="genus" reg="Dolichogenidea">Dolichogenidea</tp:taxon-name-part><tp:taxon-name-part taxon-name-part-type="species" reg="melaniamunozae">melaniamunozae</tp:taxon-name-part></tp:taxon-name></italic> sp. n.</p></caption><graphic xmlns:xlink="http://www.w3.org/1999/xlink" xlink:href="zookeys-835-087-g015.jpg" position="float" orientation="portrait" xlink:type="simple" id="oo_290931.jpg"/></fig></tp:treatment-sec></tp:taxon-treatment>
