# Supplementary material for: A revision of Dolichogenidea (Hymenoptera, Braconidae, Microgastrinae) with the second mediotergite broadly rectangular from Area de Conservación Guanacaste, Costa Rica
Source: Zookeys. 2019 Apr 4;835:87–123. doi: 10.3897/zookeys.835.33440 (PMC6477850; doi:10.3897/zookeys.835.33440)
Supplement: XML Treatment for Dolichogenidea yeimycedenoae [file zookeys.835.33440-treatment8.xml]

<!DOCTYPE tp:taxon-treatment
  PUBLIC "-//TaxonX//DTD Taxonomic Treatment Publishing DTD v0 20100105//EN" "tax-treatment-NSO.dtd">
<tp:taxon-treatment xmlns:tp="http://www.plazi.org/taxpub"><tp:treatment-meta><kwd-group><label>Taxon classification</label><kwd><named-content xmlns:xlink="http://www.w3.org/1999/xlink" content-type="kingdom">Animalia</named-content></kwd><kwd><named-content xmlns:xlink="http://www.w3.org/1999/xlink" content-type="order">Hymenoptera</named-content></kwd><kwd><named-content xmlns:xlink="http://www.w3.org/1999/xlink" content-type="family">Braconidae</named-content></kwd></kwd-group><mixed-citation publication-type="journal"><person-group><name><surname>Fernandez-Triana</surname><given-names>Jose</given-names></name><name><surname>Boudreault</surname><given-names>Caroline</given-names></name><name><surname>Dapkey</surname><given-names>Tanya</given-names></name><name><surname>Alex Smith</surname><given-names>M.</given-names></name><name><surname>Hallwachs</surname><given-names>Winnie</given-names></name><name><surname>Janzen</surname><given-names>Daniel</given-names></name></person-group><article-title>A revision of <italic><tp:taxon-name><tp:taxon-name-part taxon-name-part-type="genus" reg="Dolichogenidea">Dolichogenidea</tp:taxon-name-part></tp:taxon-name></italic> (<tp:taxon-name><tp:taxon-name-part taxon-name-part-type="order">Hymenoptera</tp:taxon-name-part></tp:taxon-name>, <tp:taxon-name><tp:taxon-name-part taxon-name-part-type="family">Braconidae</tp:taxon-name-part></tp:taxon-name>, <tp:taxon-name><tp:taxon-name-part taxon-name-part-type="subfamily">Microgastrinae</tp:taxon-name-part></tp:taxon-name>) with the second mediotergite broadly rectangular from Area de Conservación Guanacaste, Costa Rica</article-title><source>Zookeys</source><day>04</day><month>4</month><year>2019</year><volume>835</volume><fpage>87</fpage><lpage>123</lpage><pub-id pub-id-type="doi">10.3897/zookeys.835.33440</pub-id></mixed-citation></tp:treatment-meta><tp:nomenclature><tp:taxon-name>
            <tp:taxon-name-part taxon-name-part-type="genus" reg="Dolichogenidea">Dolichogenidea</tp:taxon-name-part>
            <tp:taxon-name-part taxon-name-part-type="species" reg="yeimycedenoae">yeimycedenoae</tp:taxon-name-part>
            <object-id xmlns:xlink="http://www.w3.org/1999/xlink" content-type="zoobank" xlink:type="simple">http://zoobank.org/4C86DA72-2C15-4B24-B266-D58D40548491</object-id>
          </tp:taxon-name><tp:taxon-authority>Fernandez-Triana &amp; Boudreault</tp:taxon-authority><tp:taxon-status xmlns:xlink="http://www.w3.org/1999/xlink" xlink:type="simple">sp. n.</tp:taxon-status><xref ref-type="fig" rid="F8">Figs 8A–F</xref><xref ref-type="fig" rid="F17">; 17A, B</xref></tp:nomenclature><tp:treatment-sec sec-type="Holotype" id="SECID0EF2AI"><title>Holotype.</title><p>Female, Costa Rica, <named-content xmlns:xlink="http://www.w3.org/1999/xlink" content-type="dwc:institutional_code" xlink:type="simple">CNC</named-content>.</p></tp:treatment-sec><tp:treatment-sec sec-type="Holotype voucher code" id="SECID0ET2AI"><title>Holotype voucher code.</title><p>DHJPAR0054623.</p></tp:treatment-sec><tp:treatment-sec sec-type="Holotype locality" id="SECID0EY2AI"><title>Holotype locality.</title><p>Sendero Orosilito, 900 m, <named-content xmlns:xlink="http://www.w3.org/1999/xlink" content-type="dwc:verbatimCoordinates" xlink:type="simple"><named-content content-type="geo-json" specific-use="{&#34;type&#34;:&#34;Point&#34;,&#34;coordinates&#34;:[-85.436230,10.983320]}" id="NCID0EB3AI" xlink:type="simple">10.98332N, -85.43623W</named-content></named-content>, Sector Pitilla, <abbrev xmlns:xlink="http://www.w3.org/1999/xlink" xlink:title="Area de Conservación Guanacaste" id="ABBRID0EG3AI" xlink:type="simple">ACG</abbrev>, Guanacaste province, Costa Rica.</p></tp:treatment-sec><tp:treatment-sec sec-type="Holotype verbatim labels" id="SECID0EK3AI"><title>Holotype verbatim labels.</title><p>COSTA RICA: Guanacaste, / <abbrev xmlns:xlink="http://www.w3.org/1999/xlink" xlink:title="Area de Conservación Guanacaste" id="ABBRID0EQ3AI" xlink:type="simple">ACG</abbrev>, Sector Pitilla, / Sendero Orosilito, 900 m, / <named-content xmlns:xlink="http://www.w3.org/1999/xlink" content-type="dwc:verbatimCoordinates" xlink:type="simple"><named-content content-type="geo-json" specific-use="{&#34;type&#34;:&#34;Point&#34;,&#34;coordinates&#34;:[-85.436230,10.983320]}" id="NCID0EX3AI" xlink:type="simple">10.98332N, -85.43623W</named-content></named-content>, / 11/06/2013 / 13–SRNP–31589.</p><fig id="F8" position="float" orientation="portrait"><label>Figure 8.</label><caption><p><bold>A–F</bold><italic><tp:taxon-name><tp:taxon-name-part taxon-name-part-type="genus" reg="Dolichogenidea">Dolichogenidea</tp:taxon-name-part><tp:taxon-name-part taxon-name-part-type="species" reg="yeimycedenoae">yeimycedenoae</tp:taxon-name-part></tp:taxon-name></italic> sp. n., holotype. <bold>A</bold> habitus, lateral <bold>B</bold> head, frontal <bold>C</bold> wings <bold>D</bold> metasoma, lateral <bold>E</bold> metasoma, dorsal <bold>F</bold> head and mesosoma, dorsal.</p></caption><graphic xmlns:xlink="http://www.w3.org/1999/xlink" xlink:href="zookeys-835-087-g008.jpg" position="float" orientation="portrait" xlink:type="simple" id="oo_290924.jpg"/></fig></tp:treatment-sec><tp:treatment-sec sec-type="Paratypes" id="SECID0EC5AI"><title>Paratypes.</title><p>Four females (<named-content xmlns:xlink="http://www.w3.org/1999/xlink" content-type="dwc:institutional_code" xlink:type="simple">CNC</named-content>), the pin where one of the specimens is mounted also has a gel capsule with a few additional (unmounted) specimens. All paratypes either from the same holotype locality or from Jardin Estrada, 722 m, <named-content xmlns:xlink="http://www.w3.org/1999/xlink" content-type="dwc:verbatimCoordinates" xlink:type="simple"><named-content content-type="geo-json" specific-use="{&#34;type&#34;:&#34;Point&#34;,&#34;coordinates&#34;:[-85.396940,10.865460]}" id="NCID0ET5AI" xlink:type="simple">10.86546N, -85.39694W</named-content></named-content>, Sector San Cristobal, Alajuela province. Voucher codes: DHJPAR0054642, 13–SRNP–7638, 13–SRNP–31589.</p></tp:treatment-sec><tp:treatment-sec sec-type="diagnosis" id="SECID0EY5AI"><title>Diagnosis.</title><p><italic><tp:taxon-name><tp:taxon-name-part taxon-name-part-type="genus" reg="Dolichogenidea">Dolichogenidea</tp:taxon-name-part><tp:taxon-name-part taxon-name-part-type="species" reg="yeimycedenoae">yeimycedenoae</tp:taxon-name-part></tp:taxon-name></italic> can be recognized by its mesofemur mostly dark brown, comparatively narrower T1 (T1 L medially more than 2.5 × T1 posterior W), relatively more quadrate T2 (T2 posterior W 1.5 × T2 L medially) and host being <tp:taxon-name><tp:taxon-name-part taxon-name-part-type="family">Depressariidae</tp:taxon-name-part></tp:taxon-name>. The mesofemur color would separate this species from <italic><tp:taxon-name><tp:taxon-name-part taxon-name-part-type="genus" reg="Dolichogenidea">D.</tp:taxon-name-part><tp:taxon-name-part taxon-name-part-type="species" reg="alejandromasisi">alejandromasisi</tp:taxon-name-part></tp:taxon-name></italic> and <italic><tp:taxon-name><tp:taxon-name-part taxon-name-part-type="genus" reg="Dolichogenidea">D.</tp:taxon-name-part><tp:taxon-name-part taxon-name-part-type="species" reg="rogerblancoi">rogerblancoi</tp:taxon-name-part></tp:taxon-name></italic>. However, <italic><tp:taxon-name><tp:taxon-name-part taxon-name-part-type="genus" reg="Dolichogenidea">D.</tp:taxon-name-part><tp:taxon-name-part taxon-name-part-type="species" reg="yeimycedenoae">yeimycedenoae</tp:taxon-name-part></tp:taxon-name></italic> is very similar morphologically to <italic><tp:taxon-name><tp:taxon-name-part taxon-name-part-type="genus" reg="Dolichogenidea">D.</tp:taxon-name-part><tp:taxon-name-part taxon-name-part-type="species" reg="genuarnunezi">genuarnunezi</tp:taxon-name-part></tp:taxon-name></italic>, with only slight differences in pterostigma L/W, as well as proportions of posterior ocellar line, lateral ocellus diameter and ocular ocellar line (see key above for details). The variation of those characters is very small, to the point that both species are very similar morphologically. However, they parasitize different host species, and also differ significantly molecularly (available DNA barcodes are 4.54% different). Additionally, the two species have been found at different altitudes.</p></tp:treatment-sec><tp:treatment-sec sec-type="description" id="SECID0E1ABI"><title>Description.</title><p>Body color: head and mesosoma black, metasoma black to dark brown; palpi, metatibial spines, tegula and most of humeral complex white-yellow; legs mostly orange-yellow, except for mesofemur and metafemur mostly brown, and apical 0.1–0.2 of metatibia and metatarsus brown; wing venation mostly white or transparent, except for fore wing veins R1, r, 2RS and 2M which are brown, pterostigma mostly brown but with small light spot at base. Anteromesoscutum mostly with setae and sculptured with punctures that do not fuse with each other; scutoscutellar sulcus relatively wide and with relatively deep crenulae; scutellar disc smooth and unsculptured, with isolated setae; propodeum mostly setose and with scattered punctures; propodeum areola partially defined on posterior half by longitudinal carinae, transverse carinae partially defined; T1 mostly smooth, with shallow and sparse punctures along lateral margins; T2+ smooth. Body Length: 3.96 (3.31–4.25). Fore wing L: 3.53 (3.44–3.75). Ovipositor sheaths L: 3.00 (2.28–3.19). F1 L: 0.28 (0.26–0.28). F2 L: 0.31 (0.28–.029). F2 W: 0.07 (0.07–0.08). F3 L: 0.27 (0.25–0.28). F14 L: 0.15 (0.12–0.17). F14 W: 0.06 (0.06–0.08). F15 L: 0.12 (0.10–0.12). F16 L: 0.16 (0.12–0.15). Head height: 0.58 (0.58–0.61). Head width: 0.77 (0.73–0.79). Eye height: 0.39 (0.36–0.39). Malar distance: 0.11 (0.09–0.11). Mandible W: 0.11 (0.08–0.12). Ocular ocellar line: 0.18 (0.17–0.18). Posterior ocellar line: 0.12 (0.13–0.14). Lateral ocellar line: 0.07 (0.07–0.08). Scutellar disc L: 0.35 (0.34–0.38). Scutellar disc W at anterior margin: 0.32 (0.28–0.32). T1 L: 0.60 (0.57–0.66). T1 W at anterior margin: 0.28 (0.29–0.30). T1 W at posterior margin: 0.22 (0.22–0.25). T1 maximum width: 0.27 (0.29–0.32). T2 L: 0.22 (0.18–0.21). T2 W at anterior margin: 0.31 (0.28–0.30). T2 W at posterior margin: 0.33 (0.34–0.38). Metafemur L: 1.05 (0.96–1.18). Metafemur W: 0.27 (0.25–0.31). Metatibia L: 1.25 (1.19–1.34). Metatibial inner spur L: 0.33 (0.31–0.32). Metatibial outer spur L: 0.17 (0.18–0.20). Metatarsus first segment L: 0.76 (0.70–0.77). Pterostigma L: 0.70 (0.67–0.82). Pterostigma W: 0.22 (0.21–0.25). Fore wing vein R1 L: 0.88 (0.83–0.85). Fore wing vein r L: 0.28 (0.22–0.27). Fore wing vein 2RS L: 0.18 (0.17–0.21).</p></tp:treatment-sec><tp:treatment-sec sec-type="biology" id="SECID0E6ABI"><title>Biology.</title><p>Reared from <italic><tp:taxon-name><tp:taxon-name-part taxon-name-part-type="genus" reg="Antaeotricha">Antaeotricha</tp:taxon-name-part></tp:taxon-name></italic> Janzen126 (<tp:taxon-name><tp:taxon-name-part taxon-name-part-type="family">Depressariidae</tp:taxon-name-part></tp:taxon-name>). This is the only species of <italic><tp:taxon-name><tp:taxon-name-part taxon-name-part-type="genus" reg="Dolichogenidea">Dolichogenidea</tp:taxon-name-part></tp:taxon-name></italic> known to parasitize that species of caterpillar in <abbrev xmlns:xlink="http://www.w3.org/1999/xlink" xlink:title="Area de Conservación Guanacaste" id="ABBRID0EYBBI" xlink:type="simple">ACG</abbrev>, with one record out of three reared caterpillars of this species.</p></tp:treatment-sec><tp:treatment-sec sec-type="distribution" id="SECID0E3BBI"><title>Distribution.</title><p>Costa Rica, <abbrev xmlns:xlink="http://www.w3.org/1999/xlink" xlink:title="Area de Conservación Guanacaste" id="ABBRID0ECCBI" xlink:type="simple">ACG</abbrev>, Sectores Pitilla &amp; San Cristobal, 722–900 m. Rain forest ecosystem.</p></tp:treatment-sec><tp:treatment-sec sec-type="Molecular data" id="SECID0EGCBI"><title>Molecular data.</title><p>This species is represented in <abbrev xmlns:xlink="http://www.w3.org/1999/xlink" xlink:title="Barcode of Life Data System" id="ABBRID0EMCBI" xlink:type="simple">BOLD</abbrev> by 1 sequences belonging to <abbrev xmlns:xlink="http://www.w3.org/1999/xlink" xlink:title="Barcode Index Number" id="ABBRID0EQCBI" xlink:type="simple">BIN</abbrev><ext-link xmlns:xlink="http://www.w3.org/1999/xlink" xlink:type="simple" ext-link-type="uri" xlink:href="http://boldsystems.org/index.php/Public_BarcodeCluster?clusteruri=BOLD:ABY3724">BOLD:ABY3724</ext-link>.</p></tp:treatment-sec><tp:treatment-sec sec-type="etymology" id="SECID0EZCBI"><title>Etymology.</title><p><italic><tp:taxon-name><tp:taxon-name-part taxon-name-part-type="genus" reg="Dolichogenidea">Dolichogenidea</tp:taxon-name-part><tp:taxon-name-part taxon-name-part-type="species" reg="yeimycedenoi">yeimycedenoi</tp:taxon-name-part></tp:taxon-name></italic> is dedicated to Yeimy Cedeño Solis of Moravia &amp; Ostional, Costa Rica, in recognition of her dedication to understanding and explaining the BioAlfa project to render Costa Rica bioliterate, to COP14 of the Convention for Biological Diversity in October 2018.</p></tp:treatment-sec><tp:treatment-sec sec-type="comments" id="SECID0EKDBI"><title>Comments.</title><p>The holotype is a teneral specimen, and thus its coloration (as shown in Fig. <xref ref-type="fig" rid="F8">8</xref>, which contains only images of the holotype) is not the typical coloration found in the species (body mostly black to dark brown body). However, we still selected that specimen to be the holotype because the other available specimens are missing several legs and/or antennae, and also are mostly covered by dirt. The specimen we selected as the holotype, although having a much lighter coloration than the rest, is the best preserved from the series, is not missing any body part, and thus is the best choice to characterize the species (except for the body coloration, which anyways has no diagnostic value as all described species in the <italic><tp:taxon-name><tp:taxon-name-part taxon-name-part-type="genus" reg="Dolichogenidea">Dolichogenidea</tp:taxon-name-part><tp:taxon-name-part taxon-name-part-type="species" reg="carlosmanuelrodriguezi">carlosmanuelrodriguezi</tp:taxon-name-part></tp:taxon-name></italic> group have the same black coloration).</p><fig id="F9" position="float" orientation="portrait"><label>Figure 9.</label><caption><p>A neighbour-joining tree representing the interspecific variation in the DNA barcode region for the holotypes of the <italic><tp:taxon-name><tp:taxon-name-part taxon-name-part-type="genus" reg="Dolichogenidea">Dolichogenidea</tp:taxon-name-part></tp:taxon-name></italic> species described in this paper. The tree was built in MEGA X (<xref ref-type="bibr" rid="B14">Kumar et al. 2018</xref>) based on the K2P model (Kimura 1980). Tip labels are: Species name | Voucher code | Host family | <abbrev xmlns:xlink="http://www.w3.org/1999/xlink" xlink:title="Barcode Index Number" id="ABBRID0ESEBI" xlink:type="simple">BIN</abbrev> number in <abbrev xmlns:xlink="http://www.w3.org/1999/xlink" xlink:title="Barcode of Life Data System" id="ABBRID0EWEBI" xlink:type="simple">BOLD</abbrev>. The holotype of the morphologically similar, but genetically quite diverse, <italic><tp:taxon-name><tp:taxon-name-part taxon-name-part-type="genus" reg="Apanteles">Apanteles</tp:taxon-name-part><tp:taxon-name-part taxon-name-part-type="species" reg="alejandromorai">alejandromorai</tp:taxon-name-part></tp:taxon-name></italic> Fernandez-Triana is included to demonstrate the large genetic divergence between the two genera (nearly 13%).</p></caption><graphic xmlns:xlink="http://www.w3.org/1999/xlink" xlink:href="zookeys-835-087-g009.jpg" position="float" orientation="portrait" xlink:type="simple" id="oo_290925.jpg"/></fig><fig id="F10" position="float" orientation="portrait"><label>Figure 10.</label><caption><p><bold>A, B</bold> Cocoons of <italic><tp:taxon-name><tp:taxon-name-part taxon-name-part-type="genus" reg="Dolichogenidea">Dolichogenidea</tp:taxon-name-part><tp:taxon-name-part taxon-name-part-type="species" reg="alejandromasisi">alejandromasisi</tp:taxon-name-part></tp:taxon-name></italic> sp. n.</p></caption><graphic xmlns:xlink="http://www.w3.org/1999/xlink" xlink:href="zookeys-835-087-g010.jpg" position="float" orientation="portrait" xlink:type="simple" id="oo_290926.jpg"/></fig><fig id="F11" position="float" orientation="portrait"><label>Figure 11.</label><caption><p><bold>A, B</bold> Cocoons of <italic><tp:taxon-name><tp:taxon-name-part taxon-name-part-type="genus" reg="Dolichogenidea">Dolichogenidea</tp:taxon-name-part><tp:taxon-name-part taxon-name-part-type="species" reg="angelagonzalezae">angelagonzalezae</tp:taxon-name-part></tp:taxon-name></italic> sp. n.</p></caption><graphic xmlns:xlink="http://www.w3.org/1999/xlink" xlink:href="zookeys-835-087-g011.jpg" position="float" orientation="portrait" xlink:type="simple" id="oo_290927.jpg"/></fig><fig id="F12" position="float" orientation="portrait"><label>Figure 12.</label><caption><p><bold>A, B</bold> Cocoons of <italic><tp:taxon-name><tp:taxon-name-part taxon-name-part-type="genus" reg="Dolichogenidea">Dolichogenidea</tp:taxon-name-part><tp:taxon-name-part taxon-name-part-type="species" reg="carlosmanuelrodriguezi">carlosmanuelrodriguezi</tp:taxon-name-part></tp:taxon-name></italic> sp. n.</p></caption><graphic xmlns:xlink="http://www.w3.org/1999/xlink" xlink:href="zookeys-835-087-g012.jpg" position="float" orientation="portrait" xlink:type="simple" id="oo_290928.jpg"/></fig><fig id="F13" position="float" orientation="portrait"><label>Figure 13.</label><caption><p><bold>A</bold> Cocoons of <italic><tp:taxon-name><tp:taxon-name-part taxon-name-part-type="genus" reg="Dolichogenidea">Dolichogenidea</tp:taxon-name-part><tp:taxon-name-part taxon-name-part-type="species" reg="genuarnunezi">genuarnunezi</tp:taxon-name-part></tp:taxon-name></italic> sp. n.</p></caption><graphic xmlns:xlink="http://www.w3.org/1999/xlink" xlink:href="zookeys-835-087-g013.jpg" position="float" orientation="portrait" xlink:type="simple" id="oo_290929.jpg"/></fig><fig id="F14" position="float" orientation="portrait"><label>Figure 14.</label><caption><p><bold>A, B</bold> Cocoons of <italic><tp:taxon-name><tp:taxon-name-part taxon-name-part-type="genus" reg="Dolichogenidea">Dolichogenidea</tp:taxon-name-part><tp:taxon-name-part taxon-name-part-type="species" reg="josealfredohernandezi">josealfredohernandezi</tp:taxon-name-part></tp:taxon-name></italic> sp. n.</p></caption><graphic xmlns:xlink="http://www.w3.org/1999/xlink" xlink:href="zookeys-835-087-g014.jpg" position="float" orientation="portrait" xlink:type="simple" id="oo_290930.jpg"/></fig><fig id="F15" position="float" orientation="portrait"><label>Figure 15.</label><caption><p><bold>A, B</bold> Cocoons of <italic><tp:taxon-name><tp:taxon-name-part taxon-name-part-type="genus" reg="Dolichogenidea">Dolichogenidea</tp:taxon-name-part><tp:taxon-name-part taxon-name-part-type="species" reg="melaniamunozae">melaniamunozae</tp:taxon-name-part></tp:taxon-name></italic> sp. n.</p></caption><graphic xmlns:xlink="http://www.w3.org/1999/xlink" xlink:href="zookeys-835-087-g015.jpg" position="float" orientation="portrait" xlink:type="simple" id="oo_290931.jpg"/></fig><fig id="F16" position="float" orientation="portrait"><label>Figure 16.</label><caption><p><bold>A, B</bold> Cocoons of <italic><tp:taxon-name><tp:taxon-name-part taxon-name-part-type="genus" reg="Dolichogenidea">Dolichogenidea</tp:taxon-name-part><tp:taxon-name-part taxon-name-part-type="species" reg="rogerblancoi">rogerblancoi</tp:taxon-name-part></tp:taxon-name></italic> sp. n.</p></caption><graphic xmlns:xlink="http://www.w3.org/1999/xlink" xlink:href="zookeys-835-087-g016.jpg" position="float" orientation="portrait" xlink:type="simple" id="oo_290932.jpg"/></fig><fig id="F17" position="float" orientation="portrait"><label>Figure 17.</label><caption><p><bold>A, B</bold> Cocoons of <italic><tp:taxon-name><tp:taxon-name-part taxon-name-part-type="genus" reg="Dolichogenidea">Dolichogenidea</tp:taxon-name-part><tp:taxon-name-part taxon-name-part-type="species" reg="yeimycedenoae">yeimycedenoae</tp:taxon-name-part></tp:taxon-name></italic> sp. n.</p></caption><graphic xmlns:xlink="http://www.w3.org/1999/xlink" xlink:href="zookeys-835-087-g017.jpg" position="float" orientation="portrait" xlink:type="simple" id="oo_290933.jpg"/></fig></tp:treatment-sec><ref-list><ref id="B14"><mixed-citation xmlns:xlink="http://www.w3.org/1999/xlink" xlink:type="simple"><person-group><name name-style="western"><surname>Kumar</surname><given-names>S</given-names></name><name name-style="western"><surname>Stecher</surname><given-names>G</given-names></name><name name-style="western"><surname>Li</surname><given-names>M</given-names></name><name name-style="western"><surname>Knyaz</surname><given-names>C</given-names></name><name name-style="western"><surname>Tamura</surname><given-names>K</given-names></name></person-group> (<year>2018</year>) <article-title>MEGA X: Molecular Evolutionary Genetics Analysis across Computing Platforms.</article-title><source>Molecular biology and evolution</source><volume>35</volume>(<issue>6</issue>): <fpage>1547</fpage>–<lpage>1549</lpage>. <ext-link xlink:type="simple" ext-link-type="doi" xlink:href="10.1093/molbev/msy096">https://doi.org/10.1093/molbev/msy096</ext-link></mixed-citation></ref></ref-list></tp:taxon-treatment>
